# Supplementary material for: Integration of mRNA and miRNA Analysis Reveals the Molecular Mechanism of Cotton Response to Salt Stress
Source: Front Plant Sci. 2021 Dec 9;12:767984. doi: 10.3389/fpls.2021.767984 (PMC8695560; doi:10.3389/fpls.2021.767984)
Supplement: Supplementary file 9 [file Table_1.XLSX]

## Sheet: Sheet1
Table S1: Sequence of novel-miRNAs
miRNA id	Chromosome	Strand	Sequence(mature)	Sequence(precursor)
novel_mir1	Ghir_A01	+	TTCCGTATTCTGCACTGTCAGGT	ATCTGCTACAGCACTCGTCCCGGTTGGATTTGAGTATGCGGTTTGCTTAACTACTTGCGTCGCCAACGGAATTTCCTTTGGGGATTGTATTAAACCTTGCCTGCCATCAAAAGCACTAGTGGAGACTCATGAGGAAACCCACCTCACGAACAGTTCCGTATTCTGCACTGTCAGGTGTGCTGTCCTAACATGCCCGAGGCTAAGCAGCCAAGGCAGGATGCCTGGTAATTTTTCTTTTTTCCTTTTATATTAATATTTGATGGTAAGTAAGTAGTATTTGCTAAAGTAGTATGAAAAAAAAAAACAATAATACTACAATTATTGGCGTGACCCAAGTATCAGTGTGATGTTCCTTGTTTGTTGTTTTTTTTGGATCCTTCATGTTATATTTTTTAATTG…
novel_mir2	Ghir_A01	-	ATACCGTGCCCATGACTGTAGCA	AGTTACGTTATGGGCATGGTATGGATTGCTGTTTTTGATGATTTGTTGCTTTCATTAACAGCAAATTATACCGTGCCCATGACTGTAGCA
novel_mir3	Ghir_A01	+	TCATTGACAAGGTTCAAAGAAAGGGTGGCC	GGATTCTATATGAACCAATGGATCGTAACAAGTCGTTACTACTAGCAGTGACTTCCTCTTTCATTACTTCATCCTTTCTATATCCCTCTCCTTTGTTCTCAGTTACTCATCAAATGGCACTCAGTTCATATCTTTAAGTTCGATCATTGACAAGGTTCAAAGAAAGGGTGGCCCATTGATAAAGAATCGATTACAAACCAATAGGGTCTTCGGGAGGAATTTTTCAAGTAGAAGAAGGAAGGGATTACTGTAAGATGGAATGCTTGCTTGCTGTAAGGGAATAGAAAGCTTGGTAGTTCCTGCTTAGCAAGTGGAATCG
novel_mir4	Ghir_A02	-	GGCTAAACCACATGCTTGTTCACACGGCCA	AGCAAGTATTGGTGTAGGTTGTTGGCAAAATGGGTGAGAAATAAGGCTTGAAAAATAGCCTTATTTTGTCCACACGGGTAGACACACGGGCATGTGTCTTGGCTGTGTGAACAAGCATATGGTTTAGCCGCGTGTCCCCTACATCCTTAAATTTGAGAAACAAAATGCTTTGAATTGATCACACGGGTAGAGACACGGGTGTGTGTCTCAGCCGTGTGTGACACATGGCCTGCACACGGGCGTGTGTCTTGGCCGTGTGACCAATTCAAAGCATTTTGTTTCTCAAATTTAAGTATGTAGGGGACACGCGGCTAAACCACATGCTTGTTCACACGGCCAAGGCACATGCCCGTGTGTCTACTCGTGTGGACAAAATAAGGCTATTTTCCAAGCCTAATT…
novel_mir5	Ghir_A02	-	TTAAATCAATCGTGTTACTCTGTCCA	AGATCCGGTCCATTTGCTTGGACAGAGTAATCACGGTCGATTAAATACTCTTAATTCTGTTTAGCAAAACAGGTTTCGTTTAAATCAATCGTGTTACTCTGTCCAAACAGATGTTTTGGATCA
novel_mir6	Ghir_A02	-	AAAGAATACCGTGTGCTCGCCACTT	AGCAGGGCATTAAACTAACGGAGCCGTGTGGTGAGCACAGAGCGAACTATTCTTTCGCCTTTTACTAAAGAATACCGTGTGCTCGCCACTTTAAGCGGCATACGCCAATTTTTGGAAGGGTATTTCTTGTTGAATGCCCCCATGCAAATTCTAGTTTCAAATGTTTTGTA
novel_mir7	Ghir_A03	+	TTATAGGTCTTTCATTTAAAGTT	TTAATAGCTGATTATAGGTCTTTCATTTAAAGTTTAGCATATCCTAAGTAGTAATTTACTTAGGTCATGCTAAATTTTGAATGAAAGTCCTATTGTTTAGTTATTAT
novel_mir8	Ghir_A03	-	CGAGCCTGCAAATCCAGTCAAAAG	TGTCTTAGTTTGCGTCTTGTCTTTTGAACTGGATTTGCCGACTTGAACTGCGTTGTTGAAGGTTTACAAAACCCGAGCCTGCAAATCCAGTCAAAAGTTAAACCGGGCTGAGATT
novel_mir9	Ghir_A03	-	GAGTGGAGGGTACTGCGTGAGGCTG	CGGATCTTGAGTAGGTCCAAATCTGGCTTGCCATTTCCAAGCTAAGAGCTGAACCGAGGGGCTTGAGTGAAAACTTTGAGTCTCGTGGTTTCTAGAGTGGAGGGTACTGCGTGAGGCTGGTTTCACAGAGCAGCGAAGACCTCCCTCTCTTAGCAGTGGAAGGATTACAGGCTTGATCCTCTCTAATCCA
novel_mir10	Ghir_A03	+	TGGGACACGGGTTCGACTCGTTGAGTCCG	TGGGGGCTTTAAGGTGATGGGACACGGGTTCGACTCGTTGAGTCCGTTCTGCAGTGGTTTGATTCAGGCTTGTCCGTTCCAAGCAAGGAGTTGGACCAAGGGGCACGAGCGTAGGCTTGTGCGTCGTGGTTCTTAGAGAGGGGGATAAAGCGTGAGGCTGGTTTCACAGAGCAGCGATTACCTTCCGCTCCTTGCAGTGGAAGGATAACAGGCTTGATCCATTCGGAACCACCATGGCTCAATGAGCTGACCCAACTGTACCATCATTTTTTCCCCCT
novel_mir11	Ghir_A03	+	TGATGGAACACGGGTTCGACTCATTGAGTC	TGGGGGCTTTAAGGTGATGGAACACGGGTTCGACTCATTGAGTCTGTTCTGCAGTGGTTTGATTCAGGCTTGTCCGTTTCAAGCTAGGAGTTGTACCAAGGGGCACAAGCGTAGGCTTGTGCGTCGTGGTTCCTAGAGAGGGGGATAAAGCGTGAGGCTGGTTTCACAGAGCAGCGAACACCTCCCGCTCCTGGCAGTGGAAGGATAACAGGCTTGATCCATTCGGAACCACCATGGCTCATTGAGCTGACCCCCAACTGGACCGTCATTTTTTCTCCCT
novel_mir12	Ghir_A03	-	GAGTCCGGGCGACGCCACTTTTTT	AAGAAGAAAAGCAGCGGAGCTGGAGTCGGTAACTGAACGTGGTAGGGTTATATTTATTCATTTATAAAAATAATTTTTTTTAAGCGAACTATAAGCACGGTGTCGTGGTGTAGTTGGTTATCACGTCAGTCTAACACACTGAAGGTCTCCGGTTCGAGTCCGGGCGACGCCACTTTTTTTCTA
novel_mir13	Ghir_A03	+	TTGGAGATGGGTGGGTTGGCAAAACG	TGTGAGAGAGAGGGGTAGAGACGTGTGATGGAAGTTTTTGGAGATGGGTGGGTTGGCAAAACGCTCCGTTCCTCTTTCCCATATATTGTATTTGTAATAATATATGCAATGAAGTTGATTTTGCCAGCTCCGCCCATTCCAAACATTTGCGCTGCTTCTCTCTGTCCCTTGTGTCTCTCATC
novel_mir14	Ghir_A04	+	TAGTTGAGGTTCAAGGGCCAACTTACAAAG	ACCTACGTCCTCGGGCACTACTAAATATATTTCACTCTAAAATACAGGTGAAAATTTACAACTAGGGAGAGAGAACAATGCCTTAAGTAGAGAATGGCAAATGTTGGGGATGATTAGAATGAAAAATGGTTAGGCCTATTTATAGTTGAGGTTCAAGGGCCAACTTACAAAGTCCCTATACAATTAGGGACCAAAATTGCAATTATTCCATGCCAAATTCCAAATCAACTTTTGATGCCAATATCTTTGACTTTTTAAATGTATGTATTAGAAGCTAACCTTTAAAAAGTCAAAGATATGGGCACCAAAAGTTGATTTGGAATTTGGCATGGAATAATTACAATTTTGGTCCCTAATTGTATAGGACTTTGTAAGTTAGCCCTTGAACTTCAACTATAA…
novel_mir15	Ghir_A04	+	CCCAACAAGAATAGGTTTCTCA	CATGTCTGAATTTGTGTACCCAACAAGAATAGGTTTCTCATTGTCGAAACAAAGATTCATGTTGGAAGTGCCACAAAGATATC
novel_mir16	Ghir_A04	-	GGGAACACTGGCCTCGATATAGTT	TCCCACTGTGATCCTAACGATGATTTCAGTGACCTTGATTTGGATGACATCCCTAAAGACATAGACGAGGAGTGTCAGGTGGAGGGTGAAGATATAAACTGCCATTCGACTGGGAACACTGGCCTCGATATAGTTATAAGGAATAATCCAGAGGCCTTCATAATCAACGTGGATCCGGATGTGGC
novel_mir17	Ghir_A04	-	GTTCGAAAGATGTCGGAAGTTTTG	GAAGCAGTGATCGGGCTTGGAAGAATGCCCGATCCATGGGGCACGTGCGAGCGGTTACTTGGAAGGGTGCCCTCGAACGACGAGGAAGGATGATTAACACATATTAAATTTAATTGGTTAAAACAAAACTTCCAACATCTTCCGAGCAGTCCAACGCAGATGGACATTATCTACGCTGCGAGAGCGTTCATTCTTCAACTTATAGGTGGGATACTATTACCAGACGTAAATTAAAATAAAGTCTTAATAATGTATCTCCCTTTATTAGAAGATCTCGAGCTTGCCGAAAGATTTAGTTAGGGCTTTGCAATTTTGGCATGCTTATACTGCGAGCTTTGTCAAGCAACAAAGTTGTCTACGAAAACAATGGGCAGTTGCTGCCTTCTATTGCAGTCTTGG…
novel_mir18	Ghir_A04	-	TGAACGGCGGCCGTAACTATAACGGTCCTA	GTCGCAGTGACCAGGACCCGGGCGACTGTTTACCAAAAACACAGGTCTCCGCAAAGTCGTAAGACCATGTATGGGGGCTGACGCCTGCCCAGTGCCGGAAGGTCAAGGAAGTTGGTGACCTGATGACAGGGGAGCCGGCGACCGAAGCCCCGGTGAACGGCGGCCGTAACTATAACGGTCCTAAGGTAGCGAA
novel_mir19	Ghir_A04	-	TTGAAACTCAGTGCTCAATTATCTCCGAAG	CTCGGCATGGAGATAAGTAGAGATAGGCAGAGAGGCAAGCTTTGTTTGAATCAGAAGCATTATCTGAAAAAGGTATTACAATGTTTTGGTGTAAATGAAAACACAAAACATGTAAGTACCCCACTTGCTTCTCATTTGAAACTCAGTGCTCAATTATCTCCGAAGACTGAA
novel_mir20	Ghir_A04	+	TAAACTTGGCAACTATGTCCATTTTGGTC	TAGGGTTAATTTAATTTTTAGTCCCTGAACTTGATAGTTAGGTTTACTTTGGTACCTAAACTTGGCAACTATGTCCATTTTGGTCCCTAAACTTGGTAAATGTGAAAGTTTGATAATGTGGTATTTTGAGATTGTGCTGCATAATTAAATCTTGATGGAATCCAAGTTCAGAGACCAAAATGGACTTAGTTGCCAAGTTTAGCTACCTAAGTGGACAAAAAAAGTACAGGTATCAAAGTGGACCGAATGTTCAAGTTCAGCGACTAGAAGTTATATTAACCCTT
novel_mir21	Ghir_A05	+	GATTGTCTGACTTGATCTTAGATGCATGTG	ATTTAATGATTGTCTGACTTGATCTTAGATGCATGTGGTTTGTTTCAAGTGTCAGCTTGACTTGTTCTTGAAATGAATTGAAAGCGATTTTTCACGGATGAATTGGATCAAAAGACAACTTTTCTTTAAAA
novel_mir22	Ghir_A05	+	TAAAAACCTGCGTGGCTGACGAAATAAC	ATATTAGATTAAAAAATAAATTGATCATTTCTGGTAAAAAATTTATCTATTTGTATTGTTAAAAACCTGCGTGGCTGACGAAATAACCATATAACGACACATGACATGTCATGTGTACCTCATGCTGATGTACAATAACAAAATTTTAACAGTAGAAATAGATTGTATTTTTAACAGAAGAATTAGTTTATTTTTTGATCTAATAC
novel_mir23	Ghir_A05	-	AATTCGTCAGCGCTGCTCTCAATCA	TGGAAGAAACATCATTGAGTGCAGCGTTGATGAAATTTCTCAATTTCTGAGATGAATTCGTCAGCGCTGCTCTCAATCATGTTTTTTTCC
novel_mir24	Ghir_A05	+	GCTCGGACCGAAGAAGCAATGTCACTCGA	ATTCATTTTGCATCATATATAAGGGATTCCCCGGCTCGGACCGAAGAAGCAATGTCACTCGATCATTATCAAACTGACTGGATACTAGGCGCTGTGCGTATCGACCCGTGCAGTGCTGGTAGCTAACGCGTTAAGTATCCCGCCTGAGGAGTATGTTCACAAGAATGAAACTCAAAGGAATTGACGGGGGCCCGCACAAGCGGTGGAGCATGTGGTTTAATCCGATGCAAAGCGAAG
novel_mir25	Ghir_A05	-	ATGGCGTATGAGGAGCCATGC	TGTGCCTGGCTCCCTGTATGCCATTTGCAGAGCCCATTGAACTTCGATAGCCTCCGTGAATGGCGTATGAGGAGCCATGCATG
novel_mir26	Ghir_A05	-	GCTTTGTCACATGTCATGCT	CATTTTTGTTTTACTTTTTTTAGTTAGCTTTGTCACATGTCATGCTGTGATTGTGATTAGATCTGTTTATAAGTTCGGTTGAGCCCGTTTTATAAGTGAGAGGATTTAAGCAAAAATA
novel_mir27	Ghir_A05	+	GCTCGTAGTTGGACTTAGGGGTGGGTCGGC	CCAGCAGCCGCGGTAATTCCAGCTCCAATAGCGTATATTTAAGTTGTTGCAGTTAAAAAGCTCGTAGTTGGACTTAGGGGTGGGTCGGCTGGTCCGCCTCACGGTGAGCACCGGTTTGCTCGTCTCTACTGCCGACGATGCGCTCTTGGCCTTAATTGGCCCGGTCATTCCTCCGGCGCTGT
novel_mir28	Ghir_A05	-	CTGTCTAAGAGTCGGGTTGTTTGG	GTGAATCGGAAAAAGCCCAGCTTGAGGATCAGGCGCCATTGGCGTTCGAATTGTAGTCTGGAGAAACGTCCTCAGTGGCGGACTAGGCCCAAGTCCCCTGGAAAGGGGCACCGGAGAGGGTGAGAGCCCTGTCGTGCCCGGACCCTATTGCACCACGAGGCGCTGTCTAAGAGTCGGGTTGTTTGGGAATGCAGCCCTAATCGGACGGTAAATTCCATTCAA
novel_mir29	Ghir_A05	+	GGTGTGGGAGAGTTGGGCAAGA	AAAGGGAGAGAGTGGTGTTGGGGGTTGGAGGTGTGGGAGAGTTGGGCAAGAATTATGACCTTTGTTCAATCCAAAGGGGCAATTCTTACCAACCCCTCCCATACCCTTGATTTCCAACCGTTGCTCCCCTTC
novel_mir30	Ghir_A05	+	TTATGGGGAGGAGTTGGATATGCTC	ACTCGGGTTATGGGGAGGAGTTGGATATGCTCCGCTATTAGTCTAAAGGTAATTTTCTTCGCGATAATTCCTCCCCGCAACTGGAGG
novel_mir31	Ghir_A05	+	AAGTCTTTGAAAAAAGAAAAGTTCTACTT	AGTCTATATTGTGACAGTCAGAGCGCTATTCATTTAGCGAAAAATCAAGTCTATCATTCAAGAATCAAGCATATCGATGTAAGATATCACTTTGTGCGAGAAGTCTTTGAAAAAAGAAAAGTTCTACTTTAGAAGATTCCGACAGCAGATAATTCTCGCAGATATGATGACCAAGGTGGTAACAACAATCAAATTTAATCATTGTTTGAACTTGATTAACATCTTGAGAATTTGAGCACCTTAGGTGTATAGCGCTCGAGAGTGCATTTGTAGGCA
novel_mir32	Ghir_A05	+	ACGGATACTTTGGTGATGCAGTACCTC	CATCTTTGTGACGGATACTTTGGTGATGCAGTACCTCTTGTAAGTTGCTAAAAGTTTTCGAACAAAGGTT
novel_mir33	Ghir_A06	+	ATGAGTGGATATTGGATTCAGGTTGTA	CTGAACTATCACTGGTTGCATCATCATTGTCGTTCCATTCAGATGAGTGGATATTGGATTCAGGTTGTACCTATCATATGTCCCCTAACCGGGAGTGGTTCTCTGATTTAGTAGAACTAAATGGAGGAGTTGTTTATATGGGCAATGACAATGGCTGTAAAACTGTTGGGATAGTTCAA
novel_mir34	Ghir_A06	-	ATGGTTTCTGAAGCTTTAGGTA	AATATTGTTATCTACGGCTTCAGAGACCATCCCTTGCTTGCTAAATTAATGGAATCTGTAATCTACAGATTGACGCCCCTTGCAAGGAAGGAATGGTTTCTGAAGCTTTAGGTAACTTTATC
novel_mir35	Ghir_A06	-	AGTGAAAGTGGAGAAGTCGTTGACAAATTC	CGAGTGGTTAAGGAGACAGACTCGAAATCTGTTGGGCATTGCCTGCGCAGGTTCGAATCCTGCTGTCGACGCTTTTTCTTTTATTTTTCTGAACAAATTCCTCAGATGAGGAACCGATGTCTGAGCTTTAGTGAAAGTGGAGAAGTCGTTGACAAATTCAAAGAAAGTACAGAGTTTTAGAGCCCTACCTTGGCTTCTCC
novel_mir36	Ghir_A06	+	TACCTGTCACCACATCGTGAG	AGGCTCAGAATACAGTAAAAATATACCTGTCACCACATCGTGAGCATTGTCTTCTTCCCGGGTTCTGACTACATAAGCTCTAGCTGGAGCTCTGGCTTCAGATTGTTGTGTGGCTATATCACTACTTCTACCAACTCCTCCTCTCCTCGAAACAGAACCTCCTCTAGACATTCCTCTACCTCTGGTAGTTGATACCGATCTCTGAGATGTGGTAGGTGTACTACTCTGAGCTC
novel_mir37	Ghir_A06	-	TGAGCCGTGCCAATATCACGTA	AACGAGATATTGGTGCGGTTCAATTTAAGAGCATCACTCTAAAGGTTAAGAGTTATGTTATTTGATTGAGCCGTGCCAATATCACGTA
novel_mir38	Ghir_A06	+	GTTGCTACCATCTTGATTTT	TGATAATGCTTATCCATTGTACATGCCTTGTCTTGTAGGACTTTTTAATGTTGCTACCATCTTGATTTTTCATCAAGTTTCCAACATGATAAGCTTTATCC
novel_mir39	Ghir_A06	-	AGAGAGTAAGGGAGAGCTAGATTCATA	ATTGGCTTCTGAATCTAGTTTCTCTCTTGCTCCATTTTTCATATTTTCCTTGTGAAAATATGTCTTCAAGAGAGTAAGGGAGAGCTAGATTCATAACCCAGC
novel_mir40	Ghir_A06	-	TAAGGGAAAGACTAGATTCATAA	ATTGGCTTATGAATCTAGTTTCTCTCTTACTCCATTATTCATATTTTCCTTGTGAAAATATGTCTTCAAGAGAGTAAGGGAAAGACTAGATTCATAACCCAAC
novel_mir41	Ghir_A06	-	CATACTAGTTTTTAATAATATAAATG	GTAAAAGTGCCATGGAGGCCCATGTAGTAAAAGTTGGACTGCATTTTGCCCCCTCTACTAAAAAAAATAAGCAAATTAATCATTGTATATTACATCATAGAGCAAACTGGTCATTTTATTAAAAATTCTATTCATTTCTACCGTTAAAAACTTGTCCCTGGACATCAACATGGGATACACGTGGCATGACATATGTCACTGTCTGATTATTCCACCAGCCATACTAGTTTTTAATAATATAAATGGATAAAAATTTCTAATAGAAACTAATTTGTTTTTTAATTTAATGTGTAGAGACTAATTTGACCATTTTTTAAGTAAAAGGGCAAAATGCTATCTGACTTCTAACACAAAGGCATTTGTGGTACTTTTAC
novel_mir42	Ghir_A07	-	GTCTCCATCACTGATTCCTGTATCACG	CGTATGGGACTTGCTTTGGTACCTGCATGGCCAAAGGATACTCGGCTGGAGACTGCAATAAAGACTGCATGATACCGTAATCAGTGGTGGAGACTGTCAAAGACACCCACCACAGCAGCAGCTCCACTTTCTGCAAGTTTGGATGGCTACCACTTTGTTTTCAAAGCTTAGCACCAAAGAAAATAAGGAAAAAAAAAAAAAAAACTGGGGTTTTCTTTGATGGTAAGCTTTGGGCACAGAGGGGCAGCACATCCAAACTTGCAAAATGTGGAGATGCTGGTGTGGTGGGTGTCTTTGACAGTCTCCATCACTGATTCCTGTATCACGCAGTCTTTAATGCATTCTTCAGGCGATTTTGGCCATGTAGGTACCAAAACAAGTCCCGTACG
novel_mir43	Ghir_A07	+	CAATTGACAACGAGAGAGAGCACGTT	TATCAATTGACAACGAGAGAGAGCACGTTTGTAGCCATTCATACATGGTCATGGATGCATACAAGCGTGCTCTCTATCGTTGTCATGTGATT
novel_mir44	Ghir_A07	+	GATTGAATGGTCCGGTGAAGTGTTCGG	TTTGTACACAACGCCCGTCGCTCCTACCGATTGAATGGTCCGGTGAAGTGTTCGGATCGCGGCGACGTGGGCGGTTCGCTGCCCGCGACGTCGCGAGAAGTCCACTGAACCTTATCATTTAGAGGAAGGAGAAGTCGTAACAAGGTTTCCGTAGGTGAACTGCGGAAGGATCATTGTCGAAACCTGCCTAGCAGAACGACCCGCGAACGCGTTGTATACAAC
novel_mir45	Ghir_A07	+	TGAACGCAAGTTGCGCCCCAAGCCATTA	CGGCTCTCGCATCGATGAAGAACGTAGCGAAATGCGATACTTGGTGTGAATTGCAGAATCCCGTGAACCATCGAGTCTTTGAACGCAAGTTGCGCCCCAAGCCATTAGGCCGAGGGCACGTCTGCCTGGGTGTCACGCCTCGTCGCCCTCATCTAACCCCAATCCCTCGGGACTCAGTTGGACCGCGGGCAGAAATTGGCCTCCCGTGCGCTCACAGCCAGCGGTTGCCCTAAATTTGAGTCCTCGACGACATAATCGTCGCGACGATCGGTGGTAATGCTGTAAGCAACCTCGTTCAGAGTCGTGCGCATTCATCGATCGAGACCCT
novel_mir46	Ghir_A07	+	GTGTTCGAATCGCGGCGACGTGGGCG	CTGCCCGTCGCTCCTACCGATTGAATGGTCTGGTGAAGTGTTCGAATCGCGGCGACGTGGGCGGTTCGCTGCCCGCGACGTCGCGAGAAGTCCACTGAACCTTATCATTTAGAGGAAGGAGAAGTCGTAACAAGGTTTCCGTAGGTGAACCTGCGGAAGGATCATTGTCGAAACCTGCCTAGTAGAACGACCCGCGA
novel_mir47	Ghir_A07	-	GAGAGAGAGAGTTCATGTTAAAG	AATATAGGGCGTAGAGTCATTGGATATGGTGGCCAAAGATAGAGTGAGAAGGAGTAGATGAGAGAGAGAGAGTTCATGTTAAAGAATAGGAATGATGATGGATCCGTCTCTTCTGTCTACTTGCTCTAGGCCTTGCATATCCTTAGTCTCTTATCTTGAAGTGTCGCGTGTCAAGTTATTATTGATGGGTCAAAATCAAGTGATCTAATAGTATAGGTCTAGACAGGATGGCATTATGATGTACCCTATGTC
novel_mir48	Ghir_A07	-	AGAATTGAGAGAAATTTAAAAGAGAGA	ACTCTCTTGATAGATCCAACTACTCACTTTATTGATCATGTCAATTTAATTTTCAGTGGACCGAATACGAAAATTACTAATCGCATCGACTCACCAACGATATGTCGTCCAACATTAAACCGAGGGACACCTTGATTTGATGTCAACATTGAAAGAGAAATAAAAATTGAGTGAGAATGGAATAGAGAATTGAGAGAAATTTAAAAGAGAGAGGGGTTTATATAGGGAGA
novel_mir49	Ghir_A08	-	AACCTAAGGAGGCCAAAAGCGAGAAGAA	CAGAATGTACCAACGAGTGGAACGGTTCAGGGTAAGGCCTTGGGACTTGGTTCGAGCGCAAGGGGTGTTGAACCTAAGGAGGCCAAAAGCGAGAAGAAGCCAGTCGAGTGCTTCTT
novel_mir50	Ghir_A08	-	GTTTGCAGATATTATTGTTCATAACAAGCT	CTGTACGAGAAGGTGCAAAGAGAATTTATCTAGCTTGTTATGAGCAATAATATTTGCAAACCCATTTGGGAACTCCAAGATTTCCTTGAATGAGGAATTTGGTCCTTAATGAATTATTAGAAGATTTTATAGAATTTGTATCAACACAGGTGGAGAAGGTCGAGAACCAAATTTCTCATCTAAAGAAATCTTATTTTCGAATGGGTTTGCAGATATTATTGTTCATAACAAGCTAGGCAATTTTTTTTGCACCTTTTTGTGCAA
novel_mir51	Ghir_A08	+	ATATCTTTAATGGGCCTATAGA	ATTGATTCATGTTATTTAAAGAATTCTTTTGTAACCACAGGAGTTAGGTGAGATGACAAGGTCTCTTTTACCTTAACCAGTGGTCGAGAGTTTGATCCTCGCCCTGAGTATGGAGCAGCTTTAAAACTTGTGGTCAACATCTATATCTTTAATGGGCCTATAGAATGCGAAGGATTAATTACTGGGCTCTCTCCAATAGATACCTTAAGAAAAAAAGAATTCTTTTGTGGATCAAC
novel_mir52	Ghir_A08	-	CATTCCGAGAATTGAACTCGGGACCTCTCG	CGGGCGTTTGGTCTAGTGGTATGATTCTCGCTTTGGGTGCGAGAGGTCCCGAGTTCGATTCTCGGAACGCCCCTTTCTTATTTTACCTTTTTTTTAAATTTTTTTGGCTCAGAGGCGCTGAACGTGGCATATTTGGTCAGAGACACAGAAAAAAAACGAGGGGCATTCCGAGAATTGAACTCGGGACCTCTCGCACCCTAAGCGAGAATCATACCACTAGACCAAATGCCCA
novel_mir53	Ghir_A08	+	CATTGTCGTCCAGTGGTTAGGATATCTGGC	CATTGTTAGGTTTCTTCCCAACAAACTGGTTCCATTGTCGTCCAGTGGTTAGGATATCTGGCTTTCACCCAGGAGACCCGGGTTCAGTTCCCGGCAATGGAACCAGTTTGTTGGGAAGAAACCTAACAATC
novel_mir54	Ghir_A08	-	TCAAAGTCTTGGGAGAGAGTGAA	TTCACTCTCTTCCAAAGGCTTTGAGCTGCTATATGAAACAATCATAGTTCAAAGTCTTGGGAGAGAGTGAA
novel_mir55	Ghir_A08	-	TGCTTTTTCCATTCCAGTGTGCCACC	CGGGGTCTATAGCTCAGTGGTAGAGCAATTGACTGCAGATCAATAGGTCACCGGTTCGAACCCGGTTGGGCCCTAATCAGGTTTTGCTTTTTCCATTCCAGTGTGCCACCTCA
novel_mir56	Ghir_A08	+	AGATTGGGTTTCTATGCCA	AAGTTGTGGTATTTATTTCACTCAAGATTGGGTTTCTATGCCAGGTGTTCTGCCCGTAGCTTCGGGGGGTATTCACATTTGGCATATGCCTGCTTTGACAAAGATCTTTGGAGATGATTCCGTACTACAATTC
novel_mir57	Ghir_A09	-	GCTCGTCTCTACTGCCGGCGATGCGC	CCAGCAGCCGCGGTAATTCCAGCTCCAATAGCGTATATTTAAAGTTGTTGCAGTTAAAAAGCTCGTAGTTGGACTTAGGGGTGGGTCGGCTGGTCCGCCTCACGGTGAGCACCGGTCTGCTCGTCTCTACTGCCGGCGATGCGCTCCTGGCCTTAATTGGCCAGGTCGTTCCTCCGGCGCTGT
novel_mir58	Ghir_A09	-	CCCCGGTCAGATGTGGAACGGCGA	GGGGGCTGGCGATGCGCCCCGGTCAGATGTGGAACGGCGAGAACCGATCCGCCGACCGGCTCGGGGCGTGGACCGACGCGGGTCGTGGCAGCAACCCAAGCCTGGGCCTTTGATACGCCTGTGGAGACGTCGTCACCTCG
novel_mir59	Ghir_A09	-	AGCGAGAATCATACCACTAGACCAAATGCC	AAAGAGGGCGTTTAGTCTAGTGGTATGATTCTCGCTTTGGGTGCGAGAGGTCCCGAGTTCGATTCTCGGAACGCCCCTTCAAAAGCAATGTTTTCTTTTTGTCCTTTTTTGTTTAAAAAAGTCAAGCTTATTTGAACATTAGGCTTTGGGTTTAGTTTTCGGGTCAAAGCCCATTTAAAAACCAAAAAGATATACATAAAGCAGAAGGGGGCATTCCGAAAATTGAACTCGGGACCTCTCGCACCCTAAGCGAGAATCATACCACTAGACCAAATGCCCTTTTG
novel_mir60	Ghir_A09	-	AATCAACCGTGTTACTCTGTCTA	AGATCCAGTTCCTTTGTTTGGACAGAGTAATCACGGTCGATTTTCTCTTAATCTATGTTTGAATTATTCTCTCTTTTTTAAACAGATTTTGTTGAATCAACCGTGTTACTCTGTCTAATCAGATGTATTGGATCA
novel_mir61	Ghir_A10	+	AATTTTTGCAGAGCTAAACCAAAA	AAAGCATGTTGTTTGACCTCCGGTATGGAGGCATTCCCCACATAGTTGGAGGGGGAAATTTGTTAGGTGTGGGTCCCACTATGTGGGAAACCCATAATTTCTGCCACATTTTATTGTCTCTTTTTTTGGTTTTGTCAAAAGCCATTTTTTGGGGGGCTTTTAACGGGTGATGTGGGCAGAAATTTTTGCAGAGCTAAACCAAAAAAAAAGAGACAATAAAATGTGGCAGAAATACCCATAATTTCTGCCACATTTTATTGTCTCTTTTTTTTTGGTTTAGCTCTGCAAAAATTTCTGCCCACATCACCCGTTAAAAGCCCCCCAAAAAATGGCTTTTGACAAAACCAAAAAAAGAGAGACAATAAAATGTGGCAGAAATTATGGGTTTCCCACATAGTG…
novel_mir62	Ghir_A10	+	TTTGGTTGATGAACTGAGACTGTGCGATCA	AAGTTTGGTTGATGAACTGAGACTGTGCGATCAGAGCGTGATTATTGGTCTTGCCTTCCTGTTGATGGTTGGCTTAGGCTGCAGAGGATCGTTCTTATCCAGCTTTGTCTGGCTGAGATGGTCACACAGTTGTCTGACAAGCTA
novel_mir63	Ghir_A10	+	TTCCAAGTCTCTATTTCATATAGGTGTAA	TGCCATTTGTCACATTACATCTTTGTTTGTACATAGATGCCTTGCTTTTTAAGTTACCACTTATCTTGAATTTCTTCTTGTTTTCCCACGTGGCTAGCTATTGTCTTTATACTTCTTGGATATTGTCAAGATTCCAAGTCTCTATTTCATATAGGTGTAATGATTCTGGTGACAGTCTTGGTG
novel_mir64	Ghir_A10	+	CACTATTGCACTGGCCGTAAAATAAGCTT	CTGTATGATGCAAGGAATCCCCGCACCCATCTGCAACCTATTACAACAGCACAGGGACTTCAAGTACGCATAGGTACATTTATCACCTAAAACTATTAGACAATTTATCTGTCATCTAACCAAAATTTTGTTTTTTATTTAAAAGTTTTTGTTGCAAAGTGATCAAACTCTTTGGCAAGGCTTACCCATATTATGGCCAATGTTGAAATCGAAAGGGTTGTATTGCTTGCCAAATACATAGGACAATCGTGGTAAATCTACGTATGGAAATTCTGTGACACTGGATCCACTATTGCACTGGCCGTAAAATAAGCTTGAACAATTTCGAAGTGTTCCAAGGAGATGGGATGGCCTCAACCTTCCATAACAAGTATACATCTCCCTGAGTAGTAGAACATT…
novel_mir65	Ghir_A11	+	AGGTTCAGGCCTCGTAGCTCCTTGAGTGGA	TGGGTTGAGTCACGGAGACGGGTTTATGCGGCCATTCTCTGGCCCGCCCGTTCCAAGCGTGGAGTTGAGTTATGGGACTTGTGCGTAGGTTCAGGCCTCGTAGCTCCTTGAGTGGAAGGCAAAGCGTGAGGCTGGATTCACAGAGCAGCGATAACTTCCCACTCTTCGCAGTGGAAGGATAACGGACCGGTGCCATTTGGATCCAATATGGCTCCGTCACTCTTCCCT
novel_mir66	Ghir_A11	+	TTGTCGCAGGAGCGATGGCACTG	GGGGAATCTTGTCGCAGGAGCGATGGCACTGCCTTTTGTTTTTGTTTTCCTTGTATAGCAACACAGCACAGTGCCATCGGCCTGCGACAAGGTACCCT
novel_mir67	Ghir_A11	+	CACATGTCTTTCTTATATCGATAAG	GCGTTTGGAGATAGTTGAGTCGAGAGAGATGGAGTGGACGATTGATTTGTGTCCCTTTCTATTACGAGGACTTTTGTAGATCACATGTCTTTCTTATATCGATAAGCTTATTATTCAATGTAAGACGTTGCTTGTTAGATGAATAAGTAAATTTGATATAATAGAGTAACAGGATATGTTGATCATTCGTGATTGTAGTTTTGTGAGGGTGGTTGGATTTGGCCTTACCATGACCTCGATGAACTATCATATTTAGCGTTGCCTATCATTTGACGGAAACTAACAACGGAACGG
novel_mir68	Ghir_A11	-	CCATGCACTGCCTCTTCCCTGGCT	AGATGAGGTAACAGTCAATATTGAGAGAGAGTGAGAAAGATGGGAGAGACAGACAAAGACAGGGAACAGGCTGAGCATGGATGGATCTACCAACTGATTCTGTTGTTTCTCCGCCCATGCACTGCCTCTTCCCTGGCTCTGCCTCCTCCATTTTTTTCCTCCCTCTTTTTTTATTTAACTTTTTCACCTTATCC
novel_mir69	Ghir_A11	-	GGATGTATACAAGTGTGCTCTCTGTCGTTG	TGTCAATTGACAATGAGAGAGAGCACGCTTGTTGCCATTCATGCAAGGGCATGGATGTATACAAGTGTGCTCTCTGTCGTTGTCATATGATT
novel_mir70	Ghir_A11	+	GAACTTATTAGATACCATCGATCCC	AGGTAGAACTTATTAGATACCATCGATCCCGGTGTCTAATAAGTTTTTCTACCC
novel_mir71	Ghir_A11	+	GAGATCAAAATCAAATTGTAGACT	AGAAATAGTGGTGCTTGCGGTACATTCTGAGAGATCAAAATCAAATTGTAGACTGTCTTGCTAAACAAGCCTTGTCTGGATCTGGTAATTTGCAAGTATTCGATGATCCTCATCCGATGACACACACGTTAGTGGATTTGGATAAGAATAAGAATATTTTTTTCTCTTAAGAATACTATTTTA
novel_mir72	Ghir_A11	+	GTACTTTTGCACTCAAGGCTCCGGAGTGG	AGTACCTCGCGTACTTTTGCACTCAAGGCTCCGGAGTGGGCAAGAAGCTAGTTCGTGTGATAAAGATATAGAGATTGGGCTTTTGTGCCTTTATTCATCTCTCGAATCTTGGTCTCCTCGAGGACAGAAATGACGCATACGATAAATTGACTGAGATTCCTCCTCAAGATGCTATAAATTATTAGGAGTTTTTGAACAGAACTTCGATAGGCGAGAGGTGTAAGCACCGCGAGGTATG
novel_mir73	Ghir_A11	-	AAGAGGAGAAAGGAAGGGTTTATAA	GTGGGAAAAAGGGAGAAGGAAGAGAGGGAATGAAGAATGGAGAAGAAAGAGAAAAAGAGGAGAAAGGAAGGGTTTATAATTTAAGCATTTATGTTATATAATTGTCTTTTTTTTCTTTTTCTTTTTGTCTTTACATTTTCAAAGTACCTATCGTAGCAAAATCAGTAGTTAACCGTTCGCATTCTGTAGGTACATTAAGGAAGTTGATATTGGCCACAAGTTTTAAAGTTGCTCCATATTCAGGGGCAAGGATCGAACCATTGACCACTACTTAAGGTAGGAGAGACCCTTGCTATCTCACCTAACTCCCGT
novel_mir74	Ghir_A11	+	TGGGCGGGTCAAGCTTAAG	TTATACAAGATTTTAATATGGGCGGGTCAAGCTTAAGTTTTAGCATTTTTATTCGGATTGGGCTTAGGCAATTTTAGACTCATTTTTTGAGCTTGAGCTTATCAAACAGGACTAAATTTTTGTTAAGGCTTGGCCTAGCCCATGAACAGGTCTAGTTGAGACCTTAGCTATCATGTATAT
novel_mir75	Ghir_A11	-	ACCATGGATAGATACAGTTGGATTTAAAGG	TGACTTATTTAAACTGACTCGATTCATGAAACCATGGATAGATACAGTTGGATTTAAAGGAGTTC
novel_mir76	Ghir_A11	+	TATGAATGGTTGATGCAGATGA	CGCTTGCAGACTGCCCCATATGAATGGTTGATGCAGATGATTCTTTGCGACGATTTATATGTAGACCACTCTTAACGAAGGGCCATTTGCAAGCT
novel_mir77	Ghir_A11	-	CATTTTGAACATTCAAGACTAAAG	CAAGAGCATTATGTGTAAGTCGAACCACCCATAAGATCAAAGTAGATCTGTTCATGGGTCGAACTACTTGTCTAAGTATAAAGGTTCGCCTAAAAATTTGGGAGGGTTTGGGCAAAAAATTTAGTCCCGTTTAAAATATAGGTCAGACTCATTTTGAACATTCAAGACTAAAGCTTGGCCCAGCCTGATCTAAATTTAAATTTATAATACTTTATATTATGTTCTTT
novel_mir78	Ghir_A11	+	TGTTGAAGATTCAACATTCGGACAGTAGT	AGACATTAAAAATTGTAGCAAAACACCACAGGAAGAAAAGGAAATAATTCACTAACACTTATTATATCAAGTAAATAGTGTTTGCAATTGTGGCATTTCCAGCGAGCTTAAAACATCTCTAAATAAAGAAATTAAATGTTGAAGATTCAACATTCGGACAGTAGTCCAAATTGGCATTTAACCTCCAATAATTTTTTTTTTAATTCAACCCGTAGGAGTCCACATTTTCAACAATTTAAAAATTTTAAATTCAGTCATTTCATTATTGAAAATTAGTATTCACACAATTGTTAACGACAGTTAACATTTTATCACTTAATTTTTTTCTTCATACCGAACAGTCACAGTTTGATAATATAATTTACAATTTTAGCTATTAACGAGTTTTTTTAGTCTATT…
novel_mir79	Ghir_A11	+	CAATATTGGTCTAGCATGCT	TTTGGTTCAGCTTCAATATTGGTCTAGCATGCTGGTCTGCTGTTGCATTGTAGGCCAAAGTTTAACAGTATATGATAAAAGGAGATAAATTCTCATCATTAGTTTAAATAAATATATATGTAATTTGAACAAGGAATTACAAGTTCTGCTATTTGATTATACCAAACGAGGAAGTTGTGCTAAC
novel_mir80	Ghir_A11	-	GCTATTGCTTGGAACTCTTGC	ACCTATTTTGTGTGTATATTTTGGGAATGGAAGGACAAGAAGACATATGGAATCAGTGCTTGTTAAGCCATGGCCAATGCAACCGGATGTGCAGTGCATTCAGCAAGAGTTTCAAGCAATAGCTAAGGCGAATTTAGAACCAGAAGAGGATAAGGAAAGATTGCTTGAAGTAGCATCCAAATTTGATATATTACACCGACAGCATAAAGAGGTATGTTAAATTTTTACAAATTTAATTACTCAATCTAAGTATTCCATCTAACTTTTTAATTTGGCATAACTAAGGGGAGACTTAGATTGAGTAATTAAATTTGTAAAAATTTAACATACCTCTTTACGCTGTCGGTGTAATAAATCAAACTTGGATGCTACTTCAAGCGATCTTTTCTTATCCTCTTC…
novel_mir81	Ghir_A12	+	CAGGAATGGGGTCTTTGGGATGA	GAGGGGAAAGGGAAATTGAGCTACTGGAAATTACAGGAATGGGGTCTTTGGGATGAACCATTCGAAAGCTTTTCATCGTTTTAGTCATAAATTGAAGTTCTTCCCGAGGCCACCCATTCCAGTGATTTCCAGAGGCTTATCCCTTTCTCTTA
novel_mir82	Ghir_A12	-	TTCTATCCTAAATGCCCTCAACCTGACCTC	AGGTGGCCTGATAAGCCAGAGGGTTGGGTTGAAGTTACAAAGGAGTACAGCGAGAAGTTGATGGGCCTAGCTTGCAAGTTCTTGAGGTGTTGTCAGAGGCCATGGGTTTAGAGAAGGAGGCCTTGACTAAGGCATGTGTGGACATGGATCAGAAAGTGGTGGTTAACTTCTATCCTAAATGCCCTCAACCTGACCTCACTTTAGGACTCAAGCGCCACACTGACCCAGGCACCATCACACTCTTGCTTCAAGACCAAGTTGGTGGGCTTCAGGCCACCC
novel_mir83	Ghir_A12	+	ATTCCATGGATAGTGCTCAGCT	ATGATGAAAAGGAGAAAGCAAAAGACGAAGAAATAACCTGCTGCAGTGAAGATTCCATGGATAGTGCTCAGCTTCCCCATTCAAATGCAAACAGCTGAAAATCACTAGTCAGGAATGTTGCTTTAAATAATTAAAGTATTTTTCTTTATGTCAA
novel_mir84	Ghir_A12	-	GAACTGTCATGTAAGACCGCCGTTAAGG	ATTACAAAGTGATCACTTTACTATTAAACTCCGTTACCTCCATAACAATAGTCCTACATGGCAGTCCAAATGGGTTTCAAATGCTAACTTAGTTGTCTAATTATTAGAATGAAAATAGGTTTTTAATTAAATAAATTTAATTTGGACCGCCATGTAGGACATCCAAGTTGGCATTTAAAACCTATTTGAACTGTCATGTAAGACCGCCGTTAAGGAAGTAACGAAATTTAATGGTAGAGTAACTACTTTGTAAC
novel_mir85	Ghir_A12	-	GACTGAAGGGAGCTCCCTCCCTCCTT	TAGGTAAGAGAGAGCTTTCTTCAGTCCACTCATGGGATGGGGATGGGGTTTAATTAGCTGCCGACTCATTCATCCAAATACTGTGTTACAAAACCCAGTAAATGAGTGAATGATGCGGGAGACAAATTGAATCCTAATCTTCCTGTGCTTGGACTGAAGGGAGCTCCCTCCCTCCTT
novel_mir86	Ghir_A12	+	CGGGCGACCCGGGTTCGATCCTCGGCA	CCGCCTGTCACGCGGGCGACCCGGGTTCGATCCTCGGCAACGGCGTTTTCTTTTCATTTTTACATTTTAGGTTTAATTCTGCTTTTAGTCCCTCTATTATACTGGAATTTAAGATTTGATCTTTCATTAGACCCCAGCTGGTCGTTGTAGTATAGTGGTGAGTATTCCCGCCTGTCACGCGGGCGACCCGGGTTCGATCCCCGGCAACGGCGT
novel_mir87	Ghir_A13	-	CATTTTATTGATTTCGTTACATTTT	AGGGGATGTAGCTCAGATGGTAGAGTGCTCGCTTAGCATGCGAGAGGTACAGGGATCGATACCCCGCATCTCCATTTTATTGATTTCGTTACATTTTTC
novel_mir88	Ghir_A13	+	CAGAGGGGTGCCACCTAAGAACACAGGTC	TTACCCCAGAGGGGTGCCACCTAAGAACACAGGTCATCCCTTAACCAATAGCTTGTGTTCTCAGGTCACCCCTTTGGGGTAC
novel_mir89	Ghir_A13	-	TGATCTGGAAAAGAAGGTGGA	CTTCCCTTTCTTTTTCCATGTCACAAAGATGCTATATATGTAGCTGATTTCAAATCGTTTCTTTGCTCAGAACTTAAGAGTCAGGAAGCTTCAACATCTTTGTGATCTGGAAAAGAAGGTGGAGT
novel_mir90	Ghir_A13	+	TTTGCTTGTGGTACTAAAAAACGTAAC	TATTATTCTGGCCTATAACCGCCCCCAAGATCTGACCGTGACGAACGGGACAAGACCCTCCGACAGTGTGAATGTGATATAACTCCGGTAAGTCTCTCGTTCTCTCTATACCTCGTATTTGTGTCGAAATAGAAACAGAATAACAGAATAAAAAATAAAAAAAATCACTTTTGGAGTATTTTTAGCTGATCTTTATTGATTTTAGTTTGCTTGTGGTACTAAAAAACGTAACTCGTTTTTCTTGAAAAGAAAGTGAAACCCCCCTTTAGTACAATCTCTTCTCTCCGAAATACAATCGATTCCTCTCTAAAATCCCCCTTTTAAAATTTTTCTCTTTTCGGTTTTTATAACCGATTACAATCACCATAAAAACTCTCATTCCTCTGTTGTTGCTGCGGT…
novel_mir91	Ghir_A13	-	TTGCCTACTCCACCCATGCCACTGGTTT	GAGAGACGATGGAGAAGGAGCTTAGGATTCTAGAAAGCTCGTGGGATGGGTGAGGGGGTAAGACAATGGACTGTTTCAGTCTTTTGGAAACAGAAATAAAGAAGAAGGCTGGTTTATGTCTTGCCTACTCCACCCATGCCACTGGTTTCCTGGTGTTCCTCCTCCTCCTAAAGTCTCTG
novel_mir92	Ghir_A13	-	ATTTAATTGAAGATTGATAGTTTGACCGAT	AATATTTCAAAATAGATAAGAGGATTATAGTTGTTGGAATCGGATTGGATAATCCGGTTGAATCTGTTGAATCGTAAATGGTCGGACTGTGAATTAATTTGAATTGGATGGACCACTTTGATTTTTATGAATTTTAATAATTTATTTTAATTTAAACTGGACCGACAATTTAATTGAAGATTGATAGTTTGACCGATTCGACCATTAATCCAGTTCCAAGGATCATGATGATGGTATAATTTATTATAACTTTTTGAATATATA
novel_mir93	Ghir_A13	-	TGTGCCATGCATGGTCCATTTCAACA	GAACAGAGTGAGAGCGCCTTGTTTAAATGGACTGTGCTTGGCTCATGGCTAGCTACCAAGGAGTTGTGAGCGTCCACTGGTAGGGGTTGAACCTAAGTTGCCCAATGTTGTCATTTAAGGGGCACGGGTTCAAACTCTATCATAGGCAAATGTCCACATTCCCTTTGTAGGTAGCTGTGTGCCATGCATGGTCCATTTCAACAAGGGGCTCCCACTTTGTTG
novel_mir94	Ghir_A13	+	TTTCTAACCACGGCTAAAGTTTCAGGAAAT	ATCTCTCTCGCCCTTGTAGTAAATGATTTTAAGGTGGAGGCTTTTCTTGACGACGTTGGCGAAAAGAGCTATTATTGTGTTCTCCATTCTCCACCCGGATCATTGCACAAGTTTACTCGTGACCATAATTTAAGTCTTCACATCATTTTTTAACTCCAATCGTGTTAAATACCTCGCGGTCTGAGGAATATTTCCTAATGCACACAATATATCGAGCAACATATCTAAAGCAACAGGACTACGATAGAAATCGAATTTTATTATTTTTCTAACCACGGCTAAAGTTTCAGGAAATGGTGTGTCAACATTTAAAGAAAAAGGAGCATAGTTTAAAAAGTTTAAAAAAATTAAGAGAACTTTGTGGGAAGTTTGGAGGTTTTTGTGGGAAGCTCAAGGTGA…
novel_mir95	Ghir_A13	+	TTGACGAAGCTTACAGTATGTGTCAATCCA	ACCTTTGATTATGATACTGTAAGTAGTTATAGTGGTAATTATATCAGTTTTATTCATTTCAGCAAAAAAATTTAATAGCCTCATCAACTTTTCTTTCCATGCAAAACTCATTTATCACAGTAGAAAAAGTAATAATAGTGGGTTGAAATTTTATTTTTATCAGTTTGCCCCAAACAGATAAAGCAGAATTAAGTTGACGAAGCTTACAGTATGTGTCAATCCACATGTTGAAAGTAGCAGTATTTGGCTTGAAGTTCCATTTTTTCATTTTCCCACAGAGAAAAACAATTGTGGTAAAGTGGTGCTTCTTAGCAGATTCTGCTAATTTTTTATTGAACTGAAAGGTTGTGAGGTTAGGATATGGGTTTTTAACTATCTTGTTTGAAGTTTCAAAAATAT…
novel_mir96	Ghir_A13	+	AGATAATGGCATCGCTGTA	TATTTTAAGGTGATAGTAAGAGACCAACTTGTATTGGCACATGTAACATTAATATGTCGCGAATAGAAGGAAGATAATGGCATCGCTGTATCAAGCCCTGTTATTATATTTAGCACGAATTTATGGAAAAGGTAAGATCTATATTTCATCCATTTACTTTTGCTTACTTTAAAATT
novel_mir97	Ghir_A13	-	TCTTGTGATCCATGCAACTGTTG	ACTTTTATTATTGCAGGACCTTTGAGGGACCAGAGATGAGCACTACTGAATCAGGACATGGATGCAAGTGTGGATCAAACTGCTCTTGTGATCCATGCAACTGTTGAAAAGCTTGATGAAAGCCATAGATTATGAAAAAAAGAAAGCAGCAAAAATAACAGGCCTCTGTAATGATATATTGTCAAGGATGGATGCCTGCAAGGTCTATAATTATGTCTCTGTCTGTGTCTTGTGTAATAGAAGC
novel_mir98	Ghir_D01	-	TTATACCGTGCCCATGACTGTA	CGAAGTTACGTTATGGGCACGGTATGGATTGCTGTTTTGATGATTTGTTGCTTTCATTAACAGCAAATTATACCGTGCCCATGACTGTAGCATCA
novel_mir99	Ghir_D01	-	GATTACCTGTCCAATTATCCAATTTGCATC	TGGAGTTGTTACCAAAGCTTAAATATTTCAGCCGATGCAAATTGGATAACTAGACAGGTAATATAGTTTCTACGGTAGATTACCTGTCCAATTATCCAATTTGCATCTGCTGAAATATTTAAGCTTTGGTAACAACTCCT
novel_mir100	Ghir_D01	+	TTGCGTGGCCTAATGGATAAGGCGCTCGCC	ACGAAAGGGATTGCGTGGCCTAATGGATAAGGCGCTCGCCTCCGGAGCGGGAGATTGTGGGTTCGAGTCCCATCGCGATCGTTTTTGC
novel_mir101	Ghir_D01	-	AAAAATACATGGGAAAGTTCGAACTCACTA	CATAGATGTGGTTTCTTCCACACATTGCTTCCTTTGTCTTTTCTTTTATCCTTCTTGGATATTATATAGATTCATTTCTTCAATTTCATCCAAATTTAATGAATCAATTAATAATTTTGGTGAGTTCCAACTTTTCCATGTATTTTTTATTTCTTCAATTATATGTGATGGAAAATCGTCAATCTTCATGTTAGCTATCTTTTTTAATAGTTGAACAGATTCTTTACTTCTATCACCCTGGCAATACCCAACTCCAGTATCATGTGTCAATATTCTTCTTTCATCAGTCCAAAAGCAATAAGATTTTTGTTGAAGTAGATATTGGGTTTTGGTCATTAAATCTATTGTTTCCATAATCTCCCTGTAAAAGATAGAAGTAAAGAATCCGTTCAACTATTA…
novel_mir102	Ghir_D01	+	TTGTTAAGTGTTCTTTGTCTTCTT	TGCCAATATTCGTCTTCAATCAGTCCAGAGTTTATAAATTTCTTGCTGAAGTAAATATTGGGCATTTGTTATCAAATCTATCCCTGTTTGGGTTTGATAATAACTGAGATTTTTGTAACACTTGTCAATATTTTGTTGTTAAGTGTTCTTTGTCTTCTTTGATTGTTGATAATTTGAGGCT
novel_mir103	Ghir_D01	+	CGAAGTTGTTACCTTAACCGTA	CATACCCGAAGTTGTTACCTTAACCGTAAGAAGGGGAAGCCGAAGGCAGGGCTAGTGATTGGAGTGAAGTCATAACAAGGTAGCCGTACTGGAAGGTGCAGCTGGATCACCTCCTTTTTAGGGAGAGCTAATGCTTGTTGGGTATT
novel_mir104	Ghir_D01	-	CTCACGCTTGAAGACCACTTG	ACTCTGAATTCAATGAGGCCACCTCATTAACGTTGTTTGGAGATGCAAATTTACTGAAGTAGTTCACAATATAATATTTGGCGGTCTCTCTTGTCAAAGATTTGGAATCATCCAAGACTGACGTAGATGCAGTTAGATTTTGGATTTTCTTTATTAAACATCTTTTCAAGTGGTCTTTCAAGCGTGAGGTTCCATAGTAGTTTGGTTCTGAATAATCTTTGAGGCAATATTTATATTTGGTTTTTCTTTCTTCGTTTACTTTAAACCTAACAAAGTAATTTACAAGAATTAGATATGCACTTTGTTAGGTTTGAAGTAAACAAAAGCCAAATGTAAATATTGCCTCAAGGATTATCCAACACTATGTGGCTGTGGAACCTCACGCTTGAAGACCACTTG…
novel_mir105	Ghir_D01	+	GTATTGTTAAAAAGTGACTTGGCCAAC	ATAAATTAGTCTTTATATGTTAAATGAAAGAGCAAATCAGTTCTTTATGTATAAAAACTTCACCCATTTGTATTGTTAAAAAGTGACTTGGCCAACGGAATAACCCGATAATGATACATGACGTATCATTTGCACATCATGCTAATGTATAGGGACAAGTTTTTTAACAGTAGAAATGAATTGAATTTTTAATAGAAGGATTAATTTACTCTTTGATTTAATGTATATAGGTACTAATTTAC
novel_mir106	Ghir_D01	-	TTTAGCGATCATGGCACCTTCTGCTCTTGC	AAGAGCAAGAGCACACGGTGCTATGGTCGCTAAAAAGCGATCTTATGTGGAGACTTGAATCCATAACCTCTAGTCTCCCAATCGGTCCAAGTCTCCCAATACGCTCACTTTTTAGCGATCATGGCACCTTCTGCTCTTGCTCTC
novel_mir107	Ghir_D02	+	CATGTGTTCTCAGGTCGCCCCTATCGGG	GGGGGGAAACAGAGGTGGAGGAATCCGACTGGGTCGACCTTAGAACACGTGATGTTTTTTGATTTCGATATGGTTCGTTTCATGTGTTCTCAGGTCGCCCCTATCGGGTTTCCCTTCATCATTTCATCTTAAAATTTTTCAATTTTGCAAGAAATAAGTGAAGGTATGTGTGATGTTGTTATTACATTTCTTTTGTTTTTGTCA
novel_mir108	Ghir_D02	+	GTGGTTCAAGGCGTAGCATTGGA	AGGAGAGATGGTCGAGTGGTTCAAGGCGTAGCATTGGAACTGCTATGTAGACTCTTGTTTACCGAAGGTTCGAATCCCTCTCTTTCCG
novel_mir109	Ghir_D02	+	TTCCGAGTGTATGAACGACATCGGACTA	AGTTTTCTTCCGAGTGTATGAACGACATCGGACTACTAAAGCTTCTGTATCTCTGATTGAGTTTTTCTGTTTGTCATTCTTTCTCTGTTCATAACTGTATAAGGCCGCACAGACTTCGCTCAGAGATATATCACTCCTGCCATGAAGTAGAGTAGTTTCTAGGAACTCAAACTCCTCAGGAAGTGACC
novel_mir110	Ghir_D02	-	GACTTGGCACAGGCTTTTATGAAGCAAT	TCATTGCTTCTAAGATAGTTTGGTCAGGTCGACTGCCAAATGGTACAGCCAGTTGAGCCGTGCTGACATCCACTAATGGAAGGACTTGGCACAGGCTTTTATGAAGCAATGC
novel_mir111	Ghir_D02	+	ATGCCTATCGGATTTAAAATAATCAAG	AAAGCCGGTGGAGCAACGGGCTTGGGGGCCGAAACATCGTCAAAAGCAACATTGACATCGTCATCTTCATTATCAGTCGGATGGTCATGTTTAATTCAGGTGTTGGTGACAGCATCGAAATGATATCCCGCATGATGTAAGGGCTCCATAATTAATAGGTTGGTTAGAAGAAATGGTGGTGTATCAATAGGGCCCCATAATTAATGGTTAAGTGTAAGTTTAAGATGCCTATCGGATTTAAAATAATCAAGCCACCAATAATCGGTGTTTCGAAGCTTGACATACTTTTTGATGAGTCTTAGGTTCCAAGTGAGAATTAAATGGAAGATACGATCATGGAGATTGAGTTTGGATGCCGGTCCAAATTTGATAAAAAGAGGGATCAAAATGCCCTTTTTC…
novel_mir112	Ghir_D02	+	GTGTGGGCGTTAGAGCATTGAGAG	GTCCATATCTGGTGTGGGCGTTAGAGCATTGAGAGGACCTTTCCCTAGTACAAGAGGACCGGGAAGGACGCACCTCTAGTGTACTAGTTATCGTGCCCACGGTAAACGCTGGGTAGCCAAGTGCGATTTGTTGAGCGCCATGATATGGAA
novel_mir113	Ghir_D02	+	ATCTTTCCTATGCCCCCCATTCCAC	GATGGAAACGGAGAGAGAGTTACTGGAAATTTTTGGAAGTGGGGTGCGAGGAAAGATCATTTCTCTTCTCTCTTATATGTACACACACACACATACAAAGAGATCAAACCAGATCTTTCCTATGCCCCCCATTCCACTGATTTCTAGTTCTTCTTCTCCATTTTCTTTCTTCTTTCTTTCATTTCATGCCTGCACCTTCGCTTGGTAAGTTCAATCGGTAAATCTTATCTATTCTTCTCGTTCTTCGTTTCTATA
novel_mir114	Ghir_D02	+	TTTGGAGATGGGTGGGTTGGCAAAAC	AGAGGGGTAGAGACGGGTGATGGAAGTTTTTGGAGATGGGTGGGTTGGCAAAACGCTCCCTTCCTCTTTCCCATCTATTGTATTTGTAATAATATATGCAATGAAGTTGATTTTGCCAGCTCCGCCCATTCCAAACATTTCCGCTGCTTCTCTCTGTCCCTTG
novel_mir115	Ghir_D02	+	TGATGGGAATGTTGTTTGGCCCGAG	CGGTTGATGGGAATGTTGTTTGGCCCGAGGTCATATAGGTTGATCTTTTATATATAATTTCCATGAAATTTTCTTGGATTTATTTAAATTTTCCGGGAAAGTTTCTGGATATGTGTATATATATAGCCTTATATGATCTCGGACCAGGCTTCATTCCCGTCAGCCA
novel_mir116	Ghir_D03	-	TCAAAGCCCCGATCCCATCCGGATTAACCT	TCCAGATCAGAAGGTTGCGTGTTCGATTCACGTCGGGTTCAAAGCCCCGATCCCATCCGGATTAACCTTTTTTGGT
novel_mir117	Ghir_D03	-	TCGCCGGGCTTGAGAGCTTGTGCTGCTTCC	TGTGAAGTCAGTTGCCATGTAGTGTTTTACTTGCTACGTTACGAAGTCAAATATAAAGTCGATGATGATAAGTTGTAAGGCTTGTTTCTCAAAACATTCGCAGTGGCCGTCTAAGAGCTTTCGCCTTTCGCCGGGCTTGAGAGCTTGTGCTGCTTCCTTCCTTCCTTGGATGTCTGAGACCTTTTATGACTTCTATATGGTTGTTGTTTTCACT
novel_mir118	Ghir_D03	-	AGAATACCGTGTGCTCGTCACTTT	TTGTAGCAAAGTTTTTGACTCACGGAGCCGTGTGATGAGCACAGAGCGAACTATTCTTTCGCCTTTTACTAAAGAATACCGTGTGCTCGTCACTTTAAGCGGCATACGCCAATTTTTGGAAGGGCATTTTTTGTTGGATGCCCCCATTCCGATACAAGTTCTTAAGCTTTTCTACAC
novel_mir119	Ghir_D03	+	ATGTAGCCAAGTGGATCAAGGCAGTGG	CAAGTAAAAAAATACTATAGAGTATAGTAATTGTAGGGGGGCGGATGTAGCCAAGTGGATCAAGGCAGTGGATTGTGAATCCACCATGCGCGGGTTCAATTCCCGTCGTTCGCCCATTTTTTTACTTT
novel_mir120	Ghir_D03	+	CTTTGCATACCTGCTGTTAT	TTGAAAGAAAATCTCTCATGAGTTTAAGAGTATGCTCTGTGCTTGCCATACTATGGATCCTGCACATCAGAAATTAAACTTAAGATAAAAGATATCATTAAGTCCAGTTGAGTTTGAAGTAGTCTGAATTAATGGTGATTAACAGCTAAAAGGCAGAGCCTTGTTGATGGCCGTAAAAGAGGAAAAGGCCTGTGTTTTGGCTTTGCATACCTGCTGTTATGAACTATTAATCTCAGATATCCCAACTTCTTACTCACCTGCCCGTAATGGTATCAGAGCCAGTAACTTAGATTTTCTTTCAT
novel_mir121	Ghir_D03	+	TGATGTCTCGAATTCTGACCCAGT	TAAAGGAAAGTAAAGGACATGACTCAGCAGATAGATAGGAATCTTATCTTGATGTCTCGAATTCTGACCCAGTAGTGCCATAATCTGTGTCAATGTCAGATGTGATGTTGAGCTCTATTATTTTTCTTTT
novel_mir122	Ghir_D03	+	TGGAACGCGGGCTTGGCTCCGCTGAGTCG	AGCTTGTAACCCGAGTGGGGGCTTTAAGGTGATGGAACGCGGGCTTGGCTCCGCTGAGTCGGTTCTCGGGTGGTTTAACTCTGGCTTGCCCGTTCCAAGTTAAGAGTCGAGCCAAGGGGCTTGAGTGTAAACTCTGAGCCTCGTGGTTCCTAAAGTAGAGGGTACTGCGTGAGGCTGGTTTCACAGAGCAGCGAAGACCTCTCTCTCTTGACAGTGGAAGGATAACAAGCTGGATCTACTCCGATCCAAACATGGCTCAGCGAGCTAACCCTAACTGGACCGTCATATTTTTTAGTTTTTGCATTCACTTCCCTACAAGCT
novel_mir123	Ghir_D03	-	GGAGGGTACTGCGTGAGGCTGGTT	TAAGGTGATGGAACATGGGGCTGGCTTGCAGAGTCGGATCTGGAGTTGGTCCAAATCTGGCTTGCCCGTTCCAAGCTAAGGGCTGAGCCGAGGGGCTTGAGTGAAAACTTCCGAGTCTCGTGGTCTCCTAAAGTGGAGGGTACTGCGTGAGGCTGGTTTCACAGAGCAGCGAAGACCTCCCTCTCTTAGCAGTGGAAGGATAACAGGCTTGATCCTCTCTAATCCAACATGGCTCAGTGAGCTGATCCTAACTGGACCATCATCTTT
novel_mir124	Ghir_D03	+	AAACTTTGAGTCTCGTGGTTCCTAA	TGCCTGTTCCAAGCTAAGAGCTGAACCGAGGGGCTTGAGTGAAAACTTTGAGTCTCGTGGTTCCTAAAGTGGAGGGTACTGCGTGAGGCTGGTTTCACAGAGCAGCGAAGACCTCCCTCTCTTAGCAGTGGAAGGATAACAGGCT
novel_mir125	Ghir_D03	+	GGTCATGGAACACGGGTTCTACTCTTTG	TGGGGGCCTTAAGGTCATGGAACACGGGTTCTACTCTTTGAGTCGGTTCCACAGTGGTTTGACTCAGGCTTGCCCGTTCCAAGCCGAGAGTTGGACCGAGGGGCAGGAGCGTAGGCTTGTGCGTCGCGGTTCTTAGGGTGGGGGATAAAGCGTGAGGCTGGTTTCACAGAGCAGCGAAAACCTCCCGCTCCCGGCAGTGGAAGGATAACAGGCCTGGTCCATTCGGAACCACCATGGCTCAACGAGCTGACCCCAACTGGACCATCATTTTTTCTCCCT
novel_mir126	Ghir_D03	-	ATAACAAGCTGGATCTACTCCGATCCAAAC	GTGGGGGCTTTAAGGTGATGGAACGCGGGCTTGGCTCCGCTGAGTCGGATCTCGGGTGGTTTAACTCTGGCTTGCCCGTTCCAAGTTAAGAGTCGAGCCAAGGGGCTTGAGTGTAAACTCTGAGCCTCGTGGTTCCTAAAGTAGAGGGTACTGCGTGAGGCTGGTTTCACAGAGCAGCGAAGACCTCTCTCTCTTGACAGTGGAAGGATAACAAGCTGGATCTACTCCGATCCAAACATGGCTCAGCGAGCTAACCCTA
novel_mir127	Ghir_D03	+	CTTGACTTTTGAACTGGATTTGCCGACTTG	TGTCTTAGTTTGCGTCTTGACTTTTGAACTGGATTTGCCGACTTGAACTGCGTTGTTGAAGGTTTCCAAAACCCGAGCCTGCAAATCCAGTCAAAGTTAAACCGGGCTGAGATT
novel_mir128	Ghir_D04	-	AAGGATAGAGTCGTAGATCTAGATAAGATT	ACTTGGAATTTAGTTACAACATAAAATATTGCTCAAGCCTTATCTAGAAATCTTATCTACATCTACAACTCTATCCTTATTTGGTGTGTATGTAGTTTATCTTATATATATATATGGATAAGGATAGAGTCGTAGATCTAGATAAGATTTCTAGATAAGACTGGAGCACTATTTAAATAGAGTATGTTGTAGCTAAATTCCAAGC
novel_mir129	Ghir_D04	+	TACATTAACCTATCTATTATTGAT	AGCAGATAAGGAGGAATCTGCTTTTACATTAACCTATCTATTATTGATACATCTGTATCCGTATCATAGTCTGTATCAATATCAGAGGTGATGTTGAGTTCTTCCACTTTCTGTC
novel_mir130	Ghir_D04	-	GTGAGTGACGACTGGAGAGTTGAGCCAACT	ATTGCATGGTTGCCGAGAAAATGTATTATACTGGGTGATGACAGTATTACGATTATACTAATGATCTTTTTCTTGAATTCTCAAAGTATTGGTAGACATTCCCATTGATTGAATCATTATGGAGTTAATTTCAAACCAAGACAATACTAGTGAGTTCGGTGACAGGTATGATCTTTGAAGAGTTGTGTTGACGGTTGATTTTGAAGATTTTGAGGCCTGCAGCACTTGGCTCAACTCTTCAGTCGTCACTCACGGTCACGGTTACCAGGTTCACCTTTAAAATTTTGAGGTCCTGAACAACATTTTCCAAAACTATCCACAATTTGCCGAGAACTTTCAACTGAAGCATCCAGAGTTTCGGAACAACTTTCTAAATGCAGTTGTTAACATTCATCAGAA…
novel_mir131	Ghir_D04	-	TGTTTCGCGCGTGGACGACGTAAATT	GAATTTTTGTTGTCCACGCGCGACACGCACTGCATTTGTGTTTTTTCAAAGCTTTGCATGTGTGTTTCGCGCGTGGACGACGTAAATTA
novel_mir132	Ghir_D04	+	AAGGATGCCATTAAAGGATGATGT	AGAATACTAAAATATCTTGTATGCAAGAAAAGAAGCTTATAAACTTGTGTTGATAGCTTGGCGGTGAAGGATGCCATTAAAGGATGATGTGGGCCTCCGAAGATAAGAAGAGAGGTTGTGAGACGTAGAAAGTGGAAAGTGGTCCTTTGAGGCGCCTCCAACGCCTTAGTCAATGTTTTAGGTTCA
novel_mir133	Ghir_D04	-	GGCCTCTTCCACCACTGCTTGTGTCATG	GCAGTAATGGAACTAACCATGAAGTAAGCAGTGATGTAATAAGATATCCAGATGCAGACAAAAAAGTCTTGCAACGTGGAAGCTATCTTCAAAACAATGACGCAAGCAATGATGAAAGCAATCATGACACAAGCAGCGATGGAAGCAGCCATTAATTTAAGCGTGCAACGTTGAAATAACCAAACTTTGTTGTTTCCACGTTGCATTCTTGAATTAATGGCCTCTTCCACCACTGCTTGTGTCATGGTTGCTTCCATCATTGCTTGCGTCATCATTGTTTTGAAGGTAGCTTCCACGTTGCAAGACTTTTTTGTCTGCATCTGGATATCTTATTACATCACTGCTTACTTCATGGTTAGTTCCATTACTGCT
novel_mir134	Ghir_D04	-	TTGGTATAATGATAAATTTAATCCTTT	TGAAAGATCAAAAGTGTCGATATGTCCGAGTGGTTAAGGAGACAGACTCGAAATCTGTTGGGCATTGCCTGCGCAGGTTCGAATCCTGCTGTCGACGAAATATTTTTATTATTAATCCACTTTTGGTATAATGATAAATTTAATCCTTTAACGTTTGATCTTTTG
novel_mir135	Ghir_D04	-	ATTATTATTTTATGACACTTTGGTGTTTAA	TGGTGTAGTGGTTAGCACTCTGGACTTTGAATCCAGCGACCTGGGTTCGACTCCCGGTAGGACCTTTTTTGTTTGATTAATGCAAATCAAAGATTATTATTTTATGACACTTTGGTGTTTAAATACCTTATGAAAAATGATACAAACTTTACCT
novel_mir136	Ghir_D04	-	TAACCCATCAACCATACCAATTTTTAACAA	AGTAAAAGTACCATTGATGCTCCTATACTATGAGTCAAATTACATTTTACCCATTCTATTTAAAAAATGGGTAAATTAGTCTTTATACTTAGATCAAAGAGCAAACTTGTCTTTATGTTAAAAATTTCTATCCATTTCTACTGTTAAAGACTGGCCTCTTTCATGTTACGTGTCACTGTTTAGTTAACCCATCAACCATACCAATTTTTAACAATACAAATTGATGGAAACTTTAACAAAAAGGACTAATTTACTATTTGACTTAATGCACGTGGACTAATTTGTTCATTTTTTGGTAGAGTGATCAAATTGTAATATGACTCTTCATACAAGAGCCTCCATAATACTTTTACC
novel_mir137	Ghir_D04	-	TCTACAAATTGCGTGTGTCTAGTTGGATGG	ACTAGCCGTCTTAGCTCAGTTGGTAGAGCGCGTGGCTTTTAACCACGTAGTTGTGGGTTTGATTCCCACAGACTGCGTTATGTCCTTTCGCTAACACAGATTTTGTTCTACAAATTGCGTGTGTCTAGTTGGATGGTTAGA
novel_mir138	Ghir_D05	-	CGACTTCCTGACATGTTAAGAGAAACGGAA	CTCTTTATTTTCCATTATCTTCTGTTTCTCCTTCTATTTTCCTACCTTTCCATGTCTTTTAACATATTAAGAAGTCGAATTGGCAGTGAAGAAAGAAGTAGGAAGTCGAAAGCCATCATTGCCTATAATCAAAACCCATAAACCCGTACCATGATTCTTTCTTCACTGCCAATTCGACTTCCTGACATGTTAAGAGAAACGGAAAAGGTAGAAAAACAGAGGGGGAAGCAGAAGAAAATGGAAAATAAAGAA
novel_mir139	Ghir_D05	+	GTATGATTAAAAACCGATGTGGCTGA	ATTGGTTATTTTTATTAAAATTTTATCTATTTGTATGATTAAAAACCGATGTGGCTGACGAAATAACTAGACAATTACACGTGATGTGTCACATATACCTCATGTTAATGTACAAGATTGGTTTTAAATAGTATAAATGAACAAAACTTTTAATGAAAAGATCAAA
novel_mir140	Ghir_D05	-	ATATGACGTTTAGCCTCAATATTTTTATT	CGTTGTAGTCTAGGTGGTTAGGATACTCGGCTCTCACCCGAGAGACCCGGGTTCAAGTCCCGGCAACGGAATAATTTTTGGGTTTATCATGTCGACTTAAACTTCACAAATATGACGTTTAGCCTCAATATTTTTATTCTTACCAATTAGTGGCGGAAAACCTAGATACGACC
novel_mir141	Ghir_D05	+	GGTATTAGCAGCTAAAAGACCGTGCCT	TCAGATGAGTTTGGAAAAGTAATATAGATTAATGGTATTAGCAGCTAAAAGACCGTGCCTATTTGAGGGCCAAGAGAAAAAGGTTTGTGTTTTTGGCATAGCATACCTGCTATTATGATATATTAATCTCGAATATCTCGCCTCCATACTCCTCTGC
novel_mir142	Ghir_D05	+	ATCTCTTACATTGATTGTCAGC	CAACTTTTTTCTTCGATCTCTTACATTGATTGTCAGCTTGACTTGGATATAAGGTATGTTCTGTTCATTGATGGGTATTGATCTATTGTGCCGATTGTCACTTGGAGATCGCTAGCATTTAAGAAAAAAGTTA
novel_mir143	Ghir_D05	+	GAGGATTGTATGAAATTGTAATAC	TAGAGGATTGTATGAAATTGTAATACTATGTTGAAATTCGATTTGTCATCCTCCTATTAGAAAAAAATAGAGATGATGTTGAATCACAGTTTCATACAATTCTTTC
novel_mir144	Ghir_D05	+	CTATCATCAAAGTTTGGTTGCAATC	AAGTTCACTTCATTTTAACCAAATTAAGCTCATTTTGGAGTGGCTCGTGTCATTTCCAAACTATCATCAAAGTTTGGTTGCAATCGGAGCGCATTTAGGACCCTTTCGGAGCAAAATAAACCAAATTAGGTGGTCTGAAGCAATTGTTTCGACAGACCACCTAATTTGGTCTAGTTTGCTCCAAAAGGTTCCTGAATGTGCCATGATTGCAACCAAAATTTGACGATAGCTTGGAAATGATTTGAACCACTTTAAAATGAGCTTAATTTGGTTAAAATGAAGTGAATTA
novel_mir145	Ghir_D05	+	GGTATCTTGGATGGCTCACAGCTTTTTTTG	ATGTTGAATTGTGGGGTATCTTGGATGGCTCACAGCTTTTTTTGGATAAAGATTTTCAATGCAATTTAATTCAAATTGATAGTCTCGAAACTGTCGTTGCCATTCAAGAAGATCCTATAGAATGTCACAAGTCAACTTTGATTAGGAGAATTTAACAACTCCTAACAGAAGTGTCTCGTTATCATATTCAACAC
novel_mir146	Ghir_D05	-	ATTAACTCAGCTAATGAATCAAAAGAGAAG	ACTTTCTTCTCTTTAGATTCATTGGCTGAGTTAAAACAGCAGCACTTTTTTTTATTTTTTAAATTTCGGGGTCAAGAATTTTATATGCAGGTGAAAAAACCACTTTTAACTTAAAAATATTCTTTTTCCGCAAAAATACCGGAAAACGCTAGTGTTTTAAAGTTAAATATGCGATTAAAAAAACCTTTCTACCCAAATATTGTTTATTTTTTATTTTGGAATTTAATTTATTGTTTTTTTTTTGTCTATTTTTAGAAGTTGGTTAAAAGAATTTTAAACTCGACATCGAGTCAAAGTCATCGAGTTTAAGACCTAAAACCAAATATCTGAATATTAACTCAGCTAATGAATCAAAAGAGAAGAAAGA
novel_mir147	Ghir_D05	-	TGAGCACCGGTCTGTTCGTTCCTACTG	TGGTGCCAGCAGCCACGGTAATTCCAGCTCCAATAGCATATATTTAAGTTGTTGTAGTTAAAAAGCTCGTAGTTGGACTTAGGGGTGGGTCGGTCGGTCCGCCTCACGGTGAGCACCGGTCTGTTCGTTCCTACTGCCAGCGATGCGCTCCTGGCCTTAATTGGCCGGGTCGTTCCTCCGGCACTG
novel_mir148	Ghir_D06	+	TCTACAGCTTTAGAAATCATCCCTTTTTTA	CTGTTATCTACAGCTTTAGAAATCATCCCTTTTTTAGATGTGTAAATATATAAATAAATTGAAGCACATTGCTAGAAAGGGATGATTTCTAAAGCTCTAGATAACGT
novel_mir149	Ghir_D06	+	TCGCTTAGCTCTATCAATAACCTT	ATGAAATATTTTATCTTACCAGTTGAATGCAGGTCGGAATGTATAAAATTTCATCTATTATCAATAATCTTTTCGTACTCGGTGAAATATCGACAATCTTGCTGAGTTGCTCGCTTAGCTCTATCAATAACCTTATAAATAAAGTCCATTGCTGGTTTTCATCGCTATCCACAAGTCTCAATGCTTTTACTAAGGGATCGTAAAATTTTATGAGGTTATTTGCTTTTTTCTAAAAATTTTTTCCCAAAACAATTTTTTTGGCTTCATAAGCAAGCCCTGACTTTTGCTTTCATAAGCAAGCCCTGACTTTTGTTGTCCCCATTTTGATTCTTTGGAAAAAAGCAAATAACCTTATAAAAGTTTACGAGCCCTTAGTAAAAGCATTGAGACTTGTGGATA…
novel_mir150	Ghir_D06	+	TGTGGCTTTGCATGACACTACTTTAAATTA	ATTATTTGCATGTGGCTTTGCATGACACTACTTTAAATTAACATTATTAAAAACAATGACAATTAAAGTAGTGTCCTGCAAACTCACAAACCAAATAAA
novel_mir151	Ghir_D06	-	TAAGGCTTCGCAGAGTAAGATTGTTTT	TAAACAATTTGTATGTGAGGTTTGAGTGAGTGATCGTAACAAGTTAGAGCTTGCTATTGGGGTTGCAATTGCTTCTTTTGTAAGGGAAGATTTAATTTTAACTAATAGGTGGTTAGATCGACTATTGAATAAATCATTCATTAAGGCTTCGCAGAGTAAGATTGTTTT
novel_mir152	Ghir_D06	-	TTGGGCTTTTAAATTGTTTCTTAAAATAAT	ACCAAACATTCCATTGTCGTCCAGTGGTTAGGATATCTGGCTTTCACCCAGGAGACCCGGGTTCAATTCCCGGCAATGGAAATAAATTATTTTAATAGCATTATTTTGAACCGACTCTTCAGTAATTGGGCTTTTAAATTGTTTCTTAAAATAATTTATTAATGGC
novel_mir153	Ghir_D06	-	GGAGAACCTAGATTCATTACCCAGCAAAA	TATGAACTTTTTCTGGGCAATGAATCTAGGTTTCTCTTGCTCCATTTTTTCATATTTTCCTGGTGAAAATATGTCTTCAAGAGCGTAAGGGAGAACCTAGATTCATTACCCAGCAAAAGTCATC
novel_mir154	Ghir_D06	-	GAGTAAGGGAGACCTAGATTCATAACCCA	TTGGCTTATGAATCTAGTTTCTCTCTTGCTCCATTTTTCATTTTTTCCTTGTGAAAATACGTCTTCAAGAGAGTAAGGGAGACCTAGATTCATAACCCAG
novel_mir155	Ghir_D06	-	AAGGGAGAACCTAGATTCATTACCCAGCAA	GGGCTTTTACTGGGCAATGAATCTAGTTTCTCTCTTGCTCCATTTTTTCATATTTTCCTTGTGAAAATATGTCTTCAAGAGAGTAAGGGAGAACCTAGATTCATTACCCAGCAAAAGTCA
novel_mir156	Ghir_D07	-	GGATCCTTTGGCTATGTAGGTACCAAAGCA	AGGGAATTAAAGATATATATATCGTACGGGACTTGCTTTGGTACCTGCATGGCCAAAGGATCCTCGGCTGGAGACTACAATAAAGACTGCGTGATACCGGAATCAATGGTGGAGACTGTCAAAGACGCCCACCACAGCAGCAGCTCCACCTTCTGCAAATGTGCTACCACTTTGTGTTCAAAGCTTAGCACCAAAGAAAACCCCGGTATCTTTTTTCTTTTTCCTTATTTTCTTTGGTGCTAAGCTTTGAACATAAAATGGTAGTACATACAAGCTTGCAAAATCTGGAGCTGCTGGTGTGGTGGGTGTCTTTGACAGTCTCCACCACTGATTCCGGTATCACGCAGTCTTTAATGCAATTTTCAGACGAGGATCCTTTGGCTATGTAGGTACCAAAGC…
novel_mir157	Ghir_D07	-	GGTACCAACTTGGTTAACGAATACA	CTTGTATTCTGTTAACCAAGATGGTCCCTCCATACTAGCACCATTAGTTTGTGCTGGCATGACAATTTTAACCAATCTGGTGATGTCATGTGGCGGCCTCTCAGAACGACATGTGACAAACATAATTTATATATTTTTATTTTTATTCTTTTAATTTATGTTTGTCAAGTGGTACACTAAGAGGCTACCATGTAGCACCATCGGATTGGTTAGTAGTGTCACGTTAGTACAACTAACAATGTTAGTGTGGAGGTACCAACTTGGTTAACGAATACAAA
novel_mir158	Ghir_D07	+	TAGGGAGATTGAAGTTTCTGGAAATT	TAGGATAGGGAGATTGAAGTTTCTGGAAATTATAGGAATCGCGTTTTTGGGAAGAAGCACGATCGATCTGCATCCGCCACTATTTTCTTCCCAAAACCTCCAATTCCAATGATTTCCAGAAACTTTTCCCTTTCCTT
novel_mir159	Ghir_D07	+	AATTGACAACGAGAGAGAGCACGTTTG	TATCAATTGACAACGAGAGAGAGCACGTTTGTAGCCATTCATACATGGTCATGGATGCATACAAGCGTGCTCTCTATCGGTGTCATGTGATT
novel_mir160	Ghir_D07	+	ACTTGTCTATATACGCTTTGGCCAAC	GCGACACTTTTTTTCGACATTTTCTTAAGTGTCGAGATAGACTTGTCTATATACGCTTTGGCCAACTCTTGTGTAAGGATCGAGATATCCATGCCTAAGGCAATGCTTAAAAATGTGTCGG
novel_mir161	Ghir_D07	+	ATTATTATGTCTTCTTGTTGCCGTTGAG	TACATTTCTGTTTGTTTCACTGTTGTTTGTTTCAAAACTCATATATCTATTATTATGTCTTCTTGTTGCCGTTGAGTCCAGGGAGGACGTTAAGCGTTGTGTGAAGAACGATATAGATAATAGACGGTCTTAGGTACCTGAGACAAACATTATGGAGCAAATTGAGTGTC
novel_mir162	Ghir_D07	+	ATACATAGCTACTATTCATAGAAT	AGGGCTAACTGAATATTTTTATACATAGCTACTATTCATAGAATTGACGTTCTTAGTAGACTCTATGCATGTTGGATATGTATATTATTCTGGGCTGCTTGCTGGATACTCCTTAGGCATATGCAAGCTGAGCCCGTGAACTCTCCTTGCAAGCACCCCTTGTTGACTTCGTATTGTAAGGCTTGCACGTATCCAACTAGTGGGCCCT
novel_mir163	Ghir_D07	-	TGCATGGGGGCAATAGTTTTTCAAGTTTAT	TCTTGTAAACTGAAGGTCTGTAGTTCGATCCTGCATGGGGGCAATAGTTTTTCAAGTTTATCAAGC
novel_mir164	Ghir_D08	-	GATCAGAGCGTGATTATTGGC	TAAGGAGATAGGATTCCAAGTCTGGTTGATGATTGGTAGCTGTGTGATCAGAGCGTGATTATTGGCTGAATGGTTCGGTATTGGATCAACTTAGCTGCAGAGGATCGTTCTCAGCTAAAATCTTGGTTGAGATGGTCACACAGTTGTCTGACGGACTCTCTCCTCTTCTTT
novel_mir165	Ghir_D08	+	AACGGTAGTCATACATGGCAATCTAAATAA	CTGTTATCTCTCTAACGGTAGTCATACATGGCAATCTAAATAAGTTTTAAAAGCCAACTTGGATGTCTAGTTGTTGGGATGAAAATAGGGTTTTAATTAAATAAATTTAATTTGGAATGTCACGTAGGATATCCAAATTGACATTTAAAACTCATTTGGACTGCTATGTAAGACCGCTGTTAGGGAGGTAACGT
novel_mir166	Ghir_D08	-	CTATTTTCATGGTTGTTTGAATTGAACCCA	TTCTTTGTTTATTGTACACTGTATTGGTTGGGTCCGACATATATTTATATCTATTTTCATGGTTGTTTGAATTGAACCCAATCAATTAGTTGGATCGAGGAT
novel_mir167	Ghir_D08	+	TCTGGTTGATGAACCATGACTGTGTGATCT	AAGTCTGGTTGATGAACCATGACTGTGTGATCTGAGCGTGATTATTGGTCTGGTGTTTCCCTTGCTGGTTTCACTTCGACCGCAGAGGATCGTTCTCAGCTTGCCTTGCGCGGTTGGGAAGGTCACGCAGTTGTCTGACAGACTC
novel_mir168	Ghir_D08	-	CATTCCGAGAATTGAACTCGGGACCTCTCG	CTGGGCGTTTGGTCTAGTGGTATGATTCTCGCTTTGGGTGCGAGAGGTCCCGAGTTCGATTCTCGGAACGCCCCTTTTTAAATTTTCCTTTTTTTTTAAATTTTTTGGCTCAGAGGCGCCGAAACGTGGACATATTGGTCAGTAACACAAAAAACAAACGGGGGGCATTCCGAGAATTGAACTCGGGACCTCTCGCACCCTAAGCGAGAATCATACCACTAGACCAAATGCCCAC
novel_mir169	Ghir_D08	-	ATGCTACTCATGTCATTAAATAATAG	ATCTTTGTTGAAAAGAGAATCGACCTCTTTTATAGCTTGGACGAGAGAATCACGGTCGAGGATTTTGTTCCATAGGTAATGGTCCACGAGTTCTTTGTCAGTTGGGTGGAATCTGTATCCCACTATGTGGCTGTTACCATCGATGCTACTCATGTCATTAAATAATAGAGGGAGGGGATCAAGAGGCAGCAGAGAG
novel_mir170	Ghir_D08	-	GTCTTGGAAGAGAGTAAAGAAA	ACATGCAACCCTTTTTTACTCTCTTCCAAAGGCTTCAAGCTGCTATATGAAAACAATCATAGTTCGAAGTCTTGGAAGAGAGTAAAGAAAAGTTGACATGA
novel_mir171	Ghir_D08	-	GAACTAGGAGACGTTGTTGCCTTCATCT	TAGACGGGGCTCTCTGAACTCCAAACCTAAAGGGAAATGACGGTAGGCTACGGCTGCTAGTTCATGGATGCCCTTGGATGCGTAAAAATGGGCTCGAGGGGTTCGCAGCTGAGGGTTTGCATGAACTAGGAGACGTTGTTGCCTTCATCTTTTTGGTATTGGAGTGAAGGGAGCTCCGTTTT
novel_mir172	Ghir_D08	-	TCGGGTACCTAAGACTAGCCTTTAA	TACATTATCCTTCCTCCCCGCTTGGTATCAGAGGTGCCGGTGTAACGACTTTCTGGAGAAAGTAGCGTAATATTTATTGTAAATTTTAATCTTTAATTTACATTTCTGTTTGTTTCAAGATTATTTGTTTCAAAACCTATATATGTTAATTTGTCTTCTTGTTGTCGTTGAGTCCGGGGTGGACGTTTAGGCGTTTGATGAAGACGTTAGGATTACAGGCTGGTCTTAAGTACCCGAAGCAAATAATATAGAGCAAATCGAGTGTCAGTTTAAAGATAAAACTTGTGATCATATTATGCATATAGACTCTAGAAATGAAAATAACATTTCATTTGTTAAACCATCAGATTCTAACATTTCATTTGTTAAATCACTCAGAGATGAAATGTTATTTTCATT…
novel_mir173	Ghir_D09	-	TGCCGTCGTCTTGTGACAAGATACC	AGGAGGTTGGGGGAATCTTGTCGCAGGAGAGATGGCACTGAGGGTTTTATATATGATTTGCTTCCCCCACCCTAGCTTAGCTTAGTGCCGTCGTCTTGTGACAAGATACCCTTCAATTTCTC
novel_mir174	Ghir_D09	+	CTATGTCTTCAGGGATATCATCCAAAT	TTTCCAGCCGAATTGGGGTTCGCATTTTCACCCTCTACCGGCCCTTTCTCGTCTATGTCTTCAGGGATATCATCCAAATCGGGGTCACTAAAATCATCGTTGGGATCACGGTGGGACTGATCATCATTATCGGACCCTTCATCACAATCTTCTATGGTGGCCAACAACTCTGGATGGATCTCTAGACAATGACTAGAGTATGGGGTGTTATACGAACATCCACCAGTGTTTGGATTTTCGGGAGTTGGCGCTGACAGTACAAAGCCTGACTGATCTTCCCAAGGGACGTTAAGATCAAAATCAATTCCGGAGCGCTGGCTTGCTGGAAT
novel_mir175	Ghir_D09	-	TTGATCGTGGCCTCGAACAAGTC	TTAAAAAAATGGCGTGATTTGCGTTGAAGGTTGGCGATATCATTAAGCGATTCTCCGTGCCCATCAAATTTCAATTTTTCGTTTTGATCGTGGCCTCGAACAAGTCGCTACATTTTTTTAT
novel_mir176	Ghir_D09	-	TTGCATGGACAGTCGGTGCTTCT	CCGTAGAAGTGCCGACTGTCCATGCCGAAGCTGCAGAAGCGCCGACTATCTAGGTCGAAGCCGCAGAAGCGCCAACTGTCTATGCAAAAGCTGCAGAAGCGCCGACAATTGAGGAAGCGTTGTGGCAAGCTTTGAAGGAAGCCGGAGGTGATGGTATGATCAGAGGTGATGAGATAAAAAAAACTAGTAGGAAAAGGTTTTGAGCGCAGTGAGGTGATAAATTTGGTTAGCACAAGCTTGGATGGAAAACTCGCTCCTGGTGGACATGATAAGTTCAGGAGATCGAGAAAATCAAAGCAGGCTTTTTGTATTTGGTTGGAGAGTTCAAGTTCATGTCCATCAGGAGCGAGTTTCTCTCCAACCAAATACGAAAACTCTGCTTTGATTTTCTCGATCTCC…
novel_mir177	Ghir_D09	+	GAAGCGCCGACTGCAGAAGTTGCCGAAC	AGCCGCCGCAGAAGCGCCGACTGCAGAAGTTGCCGAACCGCTGACAATTGAGGAAGGGTTGTTGCAAATTTTGAAGGATGAACCACCAGGTGGTAAGATCAGAGTTGAGGTGTTGGACGAACTAGAAAAAAAGGGTTTTTGGAAAAAGGAGGTGAGAATTTTTGTTGACGTAGGCTTGAACGAGAAACTCACTCCCGGTGGCA
novel_mir178	Ghir_D10	-	TATACTAAAAGAGAGTATGTATTTTTGAAA	GTTCTATTATATAAAAATTATGAACTTAACATCAAAGCACCAGTGGTCTAGTGGTAGAATAGTACCCTGCCACGGTACAGACCCGGGTTCGATTCCCGGCTGGTGCAATTATAACATTTTTGGCTTCATTCGCTTTCTTCATTATTTATATATATTTCCATATACTAAAAGAGAGTATGTATTTTTGAAATTTGTACCAAAAAATGATAATTTTTATTTAGAAGAAA
novel_mir179	Ghir_D10	+	AATCTGATGGTCTCACATGATAGCCTCTCA	GTCCATAGTTGCTTACTTTCAAAATTGATAGAGATTAAATTGCTCTGATGTTTCTAGCCAATCTGATGGTCTCACATGATAGCCTCTCATAATGTCATGTGGTAATTTTTTTTTATATTTTTTAAATTTATATTTGCCATATGGCACAATGAGAGGTTAACATGTGGCACTAGTGAATTAGCTAATAATCCCATGTCAACACAATTTAATTGATGGAATACATATTTGAATAAAAAAAAAATTAGAAACTAAGGAA
novel_mir180	Ghir_D10	+	CGAACGCACTGCAATCCTTGATC	TTGATGTTTGTAGAAAATAGTTCGGAATGGTCGTAAGAACAGTTATAGCATTTTCAGGTGAGATATATGTACACCAATTTTCCCGAACGCACTGCAATCCTTGATCATGTGTCCCAAGATTGCAGGTTCGGGTCCTCCAAAATATTTAAATTTTACATCCAACATCAC
novel_mir181	Ghir_D10	-	AAAATTTACTAATAGTTAAGTGATCATTTT	CAAAAGTTACAAAATGATCATCCGACTGTTAGTGAATCTTTTTTTTATCCTCCAACTATGAAACGTTACAGGTTAGACACCCAACTATTCATTTTTTATCACCAGTTGGTTAACATAAAAATGAAAATATTTTAAAATTCAAGATGACTAACAAAATTTACTAATAGTTAAGTGATCATTTTATAATTTTTT
novel_mir182	Ghir_D10	+	AATGTTGGCCGAAATTAATGTGCAGCCAAA	GCTGCTACTACATGTTATAAATATGTTTGACCGAATTTAATGTATGTTTTAAGGTGTTCAGCCGAATTTAATTAACTTGTCTAGGCTGCTGAATTAAATGTGCCTTAGGATGCCGAATTTATATTATGTCTCCAACTAACACTTTAAGTGCAGGTTATTAATATGTTGTAGTTAATGTTGTGTTTACTGCCGAATTAATGTGTGTCTAAATGTTGGCCGAAATTAATGTGCAGCCAAACATGTATTAAATGAGATGTTCCACATGCAATGGACGGCCATTCAATGGATGCTAGAATGCATTAAAGAAGCTGTACATTAATGCATTTAACACATTAAATTCGGTAGCAGCTTCTTTAATGCATTCCAGCATCCATTGAATGGCCGTCCATTGCATGTGGA…
novel_mir183	Ghir_D10	+	TTTCTCCAAATTAGTCCAAGTTGGCGT	GAGCACTTTATCTCCATCTGTTCAATCTGTTGTTCAAGACCATCACATGAATTATCAAAATTGTCTTCCATTTCAGTAGGTGATGTCTTTTTCTCCAAATTAGTCCAAGTTGGCGTGTTTTCTATTGTACTGTTAGAAAACTATAGATAGTCTTGTGACCATTCTTTTAGATCTGATATGTTTGACTGGTAGTCTTCCAATGCTTTCTTCAACTGTTCGTGATAAGATGTCGGTGGTTCAATTTTTATATCCCATGGTGCTAATGTATCTTCTAGAGGCCATATATCTGCTGGAATAATTCTATTTACCTAGCCTCCAGAAGATACATTAGCACCATGGGATATAAAGATTGAACCACTGACACCTTATCAAAAATAGTTGAAGAAAGCATTGGAGACT…
novel_mir184	Ghir_D10	+	GCCCGTCTAGCTCAGTCGGT	CGGCCAAGCCCGTCTAGCTCAGTCGGTAGAGCGCAAGGCTCTTAACCTTGTGGTCGTGGGTTCGAGCCCCACGGTGGGCGTATTTTCTTTTTTGGTTTTCCACTGAAAACAGAGAACCCAAATATTGTAACGGGCCTATTTGTTTGCTCTTAATAGACCGGGCTTTCGAGATTTTGGGTTCGGCCG
novel_mir185	Ghir_D11	+	CAACAGATCAAGTTAGGTATGAATCAA	AATGTGCAAGAGTCAACAGATCAAGTTAGGTATGAATCAATGCCAGTCCATTATACAGGTCAAACCAAATGATCTGTGTAAGGAAATCGGTTTGGGGCAACTTGCTTTCGATTCCCTGTACACAAATTTGACCTCTTGCATCATTTGGTTTCACCTTTATAGAGGGCTAACATTGATTGATACTTGACTTGACTTGTTGACTGTAATCGACACCTGTTACATTTTTCTTTTATTACATAGGAGTGAAACTAGCACATA
novel_mir186	Ghir_D11	-	TACAGTCTACAGTAGCTGTGTCTACTACAG	GTCACAATATAGACTAATGTGACTTTGAACAACTCCCAAGTCTTTCAATAATCCATTAAGCCAAATAGCCTCCTTAACAGCTTCTGTAACTGCCATATATTCTGCCTCTGTAGTAGACAAAGCTACTGTAGACTGTAAGGTAGACTTCCAACTACGGGGTATCTGTTTACTATTGCGAAAGCCCCAGTGAGTTGGAAGTCTACCTTACAGTCTACAGTAGCTGTGTCTACTACAGAGGCAGAATATATGGCAGTTACAGAAGCTGTTAAGGAGGCTATTTGGCTTAATGGATTATTGAAAGACTTGGGAGTTGTTCAAAGTCACATTAGTCTATATTGTGA
novel_mir187	Ghir_D11	+	TCCATTGTCGTCCAGTGGTTAGGATATCTG	ATAAATAAATATTCCCCAACTTTAATGTCTATTCCATTGTCGTCCAGTGGTTAGGATATCTGGCTTTCACCCAGGAGACCCGAGTTCAATTCCCGGCAATGGAAATTTTTATTTAA
novel_mir188	Ghir_D11	+	CTTCACTGGCTAGTCAACGATACATC	AGGCTGGAGCAAAGGAGACGATAGTAATGAACGTTGGTGACAGAGGAAGCAATAGCTTCACTGGCTAGTCAACGATACATCACCTAGGAATTTTTGGTTAAAATAGAAACCATTTCGGGGCATTTGGGAGTAGTGGGAATAGTAGCTGAATACAACAACACTGTACCTTTGCCTTTACCACTATTCCCAAATGCCCCAAAATAATTTTTATTTTAACCAAAAATCCTTAGGTGGTGTTGTATCGTTGACTAGCCAGCGAAGCTGTTGCTTCCTTTGTCGCCAACGTTCACTATTATCATCTTTTTTGCTCCAGCCG
novel_mir189	Ghir_D11	-	TTCTCAGACGAGGTTTTTGAAC	CTTCAAGCTTTGTCCGAACTACTACGCCCCGGGAAATCCTTCTCTATACAAGTTCTCAGACGAGGTTTTTGAAC
novel_mir190	Ghir_D11	-	TTTAGGTCATCACATTTGAGTCTA	TTTGGACTAATTGGTGAGAGGCCTCCCTATTTTTGGTGTTGAAGGGGAATAAAAGAAAATAATAAATAATGAGGGTTTATGAATCAATTTACCCTATTTAAAGTTTGGTGCCGCCACACTGTCAAGTGGCACCCTAAAAGTTTTTTTTCAATAGCCAATCAAAATAGGAAATTTATATATCAGGTCCCTGAATATTTTAGGTCATCACATTTGAGTCTAGT
novel_mir191	Ghir_D11	+	ATGCGATTGGATCCACTTTTGGAGG	ACACATGCGATTGGATCCACTTTTGGAGGAATCATTAGTTCAGAATTAATTAGGGATTTTTGTCATTAAAGTGGAGTTAGATGTGC
novel_mir192	Ghir_D11	+	ACTGAGCACTCATAGCCGTTTCAATACTAT	ACCAGGAATAGAGATATTCCCATCATACCACTGAGCACTCATAGCCGTTTCAATACTATTAGCAATCAAATCCCTTTACTGCAAACTATAGTAAATCCCTATCGTGCCCATCGAACTCGCATAGACCTTATTGAATTTAAACCAAACCGGGTGCTGAGGAGGATAGATTGGTTCGGTTTAGATTCAATACAGTTGGAGTTAGCATCACAATTTTAATGGGGACGAGATAGGATTGCCCTGTAGTTTGCAGTAAGGGGATTTTATTGCTTATAGTATTGAAACGGTTGAGTTCTCAGTGGTGTGATGGAAATATCTGTATCCATGGC
novel_mir193	Ghir_D11	+	TATATCTATTATTATGTCTTCTT	CACCCTTACCACCCTTCCCCCTATTTGGTATCAGAGGTGCCGATGTAACGAATTTCTAGAAAAATAATAACGTAATATTCATTGTAAGTTTTTGTCTTTGATTTACATTTCTGTTTGTTTCACAGTTATTTGTTTCAAAACCCATATATCTATTATTATGTCTTCTTGTTGCCGTTGAGTCCAGGGAGAACGTTAGGCGTTGTGTGAAGACGATTAAGATAATAGACAGTCTTAGGTACTAGAAACAAATATTATGGAACAAATCGAGTGTCAATTTCAAGATAAAACTTGTAATCATATCATGCATATAGACTCTAGAAATGAAAATAATATTTCATCTCTGAGTAAGGGTA
novel_mir194	Ghir_D11	+	TTTCTGGTACCTAAGACTGTCTATTATCTT	CATTTCTAGAGTCTCTATGCGTAATATGATTACAAGTTTTATCTTGAAATTGACACTCGATTTGTTCCATAATATTTGTTTCTGGTACCTAAGACTGTCTATTATCTTAATCATCTTCACACAACGCCTAACGTCCTCCTTGGACTCAACGGCAACAAGAAGACAGAATAACAGATATATGGGTTTTGAAACAAATAACTGTGAAAAAACAGAAATGTAAATCAAGGCAAAAACTTACAATAAATATTACGATATTATTTCTCCAGAAATT
novel_mir195	Ghir_D11	+	TTGTTACTCGATGATAACTGGGTGAACTCT	TGCTTGAGAGCGTGACACTTTCACGCGAACGGATTCCTCTTGTTACTCGATGATAACTGGGTGAACTCTATGCCGTATAAAGGCAAAATAATGTAACCGTGAAGATGTTTCTGAGAAGTTCCTTTGCTTCTTTTCTGGCTTCGGCTAACATAGAGTTCACCTGGCTATCATCGGGTAACAATGGAGGTTGTTTAACTTTTTAAACAATGGGTCAATTCGTGTGGTTCAAATGTCACTCTCTCATGCT
novel_mir196	Ghir_D11	+	TTTTTACTCGATGATAACTGGGTGAACTCT	GACCTCTAACAGCTTGAGAGCGTGACAATTTCACGCGAACGAATTTCTATTTTTACTCGATGATAACTGGGTGAACTCTATGTCGGATAAAGGCAAAATAATGTAACCGTGAAGATGTTTTCGATGAGTTCCTTTGCTTCTTTTCTGGCTTCGGCTAACATAGAGTTCACCTGGCTATCATCGGGTAACAATGGAGGTTGTTTAACTTTTTAAACAATGGGTCAATTCGTGTGGTTCAAATGTCACTCTCTCATGCTGTTTAAGGTA
novel_mir197	Ghir_D11	+	TGACACCAACAACCAATTCGATGAATT	CACAACATGGAGTGACACCAACAACCAATTCGATGAATTTTCAAGATGGAGTTCTCAATTAGAAACCTTGAATTATTCGATGATGAACATTGCATTACAGTAAATTCAAGGTTTCCAACTGAGAACCCTCCCTCCTGAAAATTCTTCGAATTGGTTGCTGGTGTCACTCCATATTGTA
novel_mir198	Ghir_D11	+	CTGGCTCCAGTTCTGTTTTGTGCTGTAGTA	AACCTATTGCGAGCTGAATCGTAAAAGATTTTGCAAAAGTTGGGTTTCGCCATAGTCTGGCTCCAGTTCTGTTTTGTGCTGTAGTAAAAGAGATGGAAGATTTTCTTTCTTAACAAATCATCCGCAAATCCCACCTGAAAACCAACTTCCTCGGCCTTTTTAAGTGTTGCCCCCCACTTCTTCAACGTATCCAAGTCCAATTTCTTAGCTGGAAAATCTTCCATCTCTTTTACGATTTGGACTTGGATACGTTGAAGAAGTGGGGGGTAACACTTAAAAAGGTCAAAGAATTTGGTTTTCAGGTGGGATTTGCGGATGATTTGTTAAGGAAGAAAATCTTCTATCTCTTTTATTGCGGCACAAAACAGAACTGGAGCCAGACTATGGCGAAACCCAACT…
novel_mir199	Ghir_D11	+	AAATCGGAAGCTAAAAAAAGAGGC	AGAGCTTGGCACCAGCAACCAATCAAAACTTTCAAAATGGAGAGAGCGAAGAATTGTTCAATGATAATCAGATATTGGCATGACAAGAAGCGTTGAAGAGCTCGACAAATCGGAAGCTAAAAAAAGAGGCATAGAGGAACAATGCAACTCCCAAGAATCAGCAATGCGTTGCACTGTTCCTCTATGCCTCTTTTTTTAGCTTCCGATTTGTCGAGCTCTTCAACGCTTCTTGTCATGCCAATATCTGATTATCATTGAACAATTCTTCGCTCTCTCCATTTTGAAAGTTCTGATTGGTTGCAGGTGTCAAGCTCC
novel_mir200	Ghir_D12	-	ACTTGAGCTATGTTGTCTTATGAT	AGTTTTGTCTCCCGTACTCTGTCGAGAGCTAGCATACAAAGAGTGGCAGCCCGGTTGACTTGGTTCACAAAGCGGAGAGTACCTCAGTTGGTGGACCTATAAGATTCAATGGGAAAGGTATCAGTATCAAGTGTGTGTAGTAATTATAGAATTCATTTGGGCATGCAGGGACTCAAACTATTAATTTGAGGCATATATGTCATTTACTTGCAATCATGATACCACTTGAGCTATGTTGTCTTATGATAGAGTACAAAAGACAGAACC
novel_mir201	Ghir_D12	+	AAAATTTCAGCCAAAAGCCGCTTGTTCT	TATGTTATTGGAGGGTGAAAAAGTAATTAAGCACCAAAAGTACTTTTGGAAGAGGAAAAGCTAAAATTTTTAGCTTCTCATTTTTAATTCATTTTCAGAAGTGCTTTTCAAAATTTCAGCCAAAAGCCGCTTGTTCTTCACAACTTTTCTTTCAAAAGTGCTTTTGGAGTCAGAAGTATTTTTTTTAAGTAATGAAGAACTGACTCATTGTGTACTAGTTTGGCTTCCTTTAAAGGCTTTATTTACTATTTCACTCTTGAGTTACATT
novel_mir202	Ghir_D12	+	AATCTTTGATTTACATTTCTGTTTGTTT	ATTAGAGGTGCCGGTGTTACGTCTTTCTGGAGTAATAATATCGTAATATTCATTGTAAGTTTTAATCTTTGATTTACATTTCTGTTTGTTTCACAGTTATTTGTTTCAAAACCTATATCTGTTAATCTGTCTTCTTGTTGCTGTTGAGTCCAGGGTGAACGTTTAGGCGTTTGGTGAAGACGTTAGGATTACAGGCCGGTGTTAGGTACCTGAAGCAAATAATATGGAGCAAATCGAGTGTCAGTTTAAAGATAAAACTTGTGATCATATTACGCATATAGACTCTAGAAATGAAAATAACATTTCATCTCTGAG
novel_mir203	Ghir_D12	+	CGTTAGGATTACAGGCCGGTGTTAGGTACC	TTTTGTTTCACGGTTATTTGTTTCAAAACCTATATCTGTTAATCTGTCTTCTTATTGCCGTTGAGTCCGGGGTGGACGTTTAGGCGTTTGGTGAAGACGTTAGGATTACAGGCCGGTGTTAGGTACCTGAAGCAAATAATATGGAGCAAATCGAGTGTCAGTTTAAAGATAAAACTTGTGATCATATTACGCATATAGACTCTAGAAATGAAAATAACATTTCATCTCTGAGTAAGGGTATTAATATCAACAAGACTATTAATACCCTTACTCAGAGATGAAATGTTATTTTCATTTCTAGAGTCTATAAGCGTAATATGATCACAAGTTTTATCTTTAAACTGACACTCGATTTGCTCCATATTATTTGCTTCAGGTACCTAAGACCGGCCTGTAATC…
novel_mir204	Ghir_D12	+	GGGAACTTAGTTTCCGTCTGGGTATG	TGGTGTAGCTTGTTACATGGGTCGTAAGTGGGAACTTAGTTTCCGTCTGGGTATGCGCCCTTGGATCGCTGTTGCATATTTAGCTCATGTTACAGCTACTACCG
novel_mir205	Ghir_D12	-	AAATGAGATTATAAATCATGTATGGT	AGTGTCTTACCCATGCAACATTTGGTAAGATGATATGTCGTCAATGGCAAGGTCATATTTAAGATTGACTAAACAAGATCTTCATATGTGTAGGTCATGTATAATATATATGTTTGTAGTCGTGTGATAAAATGAGATATCAATAAAATTATCTCCTAAATTGATCAAATGAGATTATAAATCATGTATGGTCTAAGTATATGTAGCCATTCGGCACTCGATTAGGTGAGACATC
novel_mir206	Ghir_D12	+	TTTTTGTTGTTCTTTTGTTGCT	TTCATTCATTGTGTGTGTGTTCTTTTTGTTGTTCTTTTGTTGCTTCTTTTAGCATAAATCACTTCTACTATATAAGTTAGTGCCTTGGAGGACTTCTAAATGAATTATCACTTGAGTAAAGGTTAACTTAGACGAGTTTGGACAAACGGATAGCCTAAGACCGCACAGATCGCGAGACGAAAGATCTAGCCCTGTGACACATACACGTGGATGAC
novel_mir207	Ghir_D13	+	GTGGTGTGGTACGTTATGATGCG	ATGGGTTTAGATGGGCGATTGAGTGTGGTGTGGTACGTTATGATGCGTTTAGCATATTTTTTGTCTCACACTATAGTATCGTTACAGTATCTAATCACACCGCTACCGCCATTTGTAAGTAAACGTACCGCTCATCTAAACCCAC
novel_mir208	Ghir_D13	-	TCTGTAGTTCGATCCTGCATGGGGCA	AGCCCCTATAGCTCAGTGGTAGAGCGTCAGTCTTGTAAACTGAAGGTCTGTAGTTCGATCCTGCATGGGGCA
novel_mir209	Ghir_D13	-	CTCAGGTCACCCCTTTGGGGTAC	TTACCCCAGAGGGGTGCCACCTAAGAACACAGGTCATCCCTTAACCAAATAGCTTGTGTTCTCAGGTCACCCCTTTGGGGTAC
novel_mir210	Ghir_D13	+	TCTAATTGCATCAAGAATGTCGTTTTATGC	ATTATACACGTGAGAGGTTAAAGGCTCTCATCTGGGAGTCCAATTGGAGGCATCTAATTGCATCAAGAATGTCGTTTTATGCCTAATCCATTCATAAAACGACATTCTTGATGCAATTAGATGCCTCCAATTGGACTCCCAGATGCGAGCCTTTAACCTCTCACGTGTATAAA
novel_mir211	Ghir_D13	+	TTCATGTACGTTAGATCAAAGAGC	GTAAAAGTATCATAGAGACATTGTGACTGAGAGTTAGATTACATTTTACCCTTTTTTACTTAAAAAATAGACAAATTAATAGTTCATGTACGTTAGATCAAAGAGCAAACTAGTCATTTCTGTTAAAAAATTCATCCATCTACTATTATAAATTGACGTGACTGATGAAGTAACCTGACAGTTACATGTGGCATGCTATGTGTACCTCATACTGACATATAAAGACTGGTTTTTAACAATAAAATTTGATGAATTTTTTAATAGAAGGATCCGTTTTTTCTTTGATCTAACATATATGGACTAATTTACTCCTTTTTTAGTAAAATGGATAAAATATAATTTGACTCCTAGTACATAATTCTCTATGGTGCTTTTAC
novel_mir212	Scaffold1035	+	TTGGCTCTGAGGGCTGGGCACGGGGGTCC	ACTCGGGAAAAGGATTGGCTCTGAGGGCTGGGCACGGGGGTCCCAGTCCCGAACCCGTCGGCTGCCGGCGCACTGCTCGAGCTGCTCCCGCGGCGAGAGGGTCGCCGCGTGCCGGCCGGGGGACGGACTGGGAACGGCTCCTCGGGGCCTTCCCCGGGC
novel_mir213	Scaffold1103	+	CGTCGCGAGAAGTCCACTGAACCTTATCAT	CCGCCCGTCGCTCCTACCGATTGAATGGTCCGGTGAAGTGTTCGGATCGCGGCGACGTGGGCGGTTCGCTGCCCGCGACGTCGCGAGAAGTCCACTGAACCTTATCATTTAGAGGAAGGAGAAGTCGTAACAAGGTTTCCGTAGGTGAACCTGCGGAAGGATCATTGTCGAAACCTGCCTAGCAGAACGACCCGCGA
novel_mir214	Scaffold1151	+	GGTCGTGGCGGCGGCCCAAGCCCGGGCCT	TGCCGATCGGCTCGGGGCGTGGACCGATGCGGGTCGTGGCGGCGGCCCAAGCCCGGGCCTTTGATACGCCTGTGGAGACGTCGTCGCCTCGATCGTGGGATTCAGCACGCACCGTCTCGGTGTGCTTCGGCACCTACGTGCTCCGGGCGTCGGCC
novel_mir215	Scaffold1276	+	CAGTCCCGAACCCGTCGGCTGCCGGCG	AGTCGGCAAAATGGATCCGTAACCTCGGGAAAAGGATTGGCTCTGAGGGCTGGGCACGGGGGTCCCAGTCCCGAACCCGTCGGCTGCCGGCGCACTGCTCGAGCTGCTCCCGCGGCGAGAGCGGGTCGCCGCGTGCCGGCCGGGGGACGGACTGGGAACGGCTCCCTCGGGGCCTTCCCCGGGCGACGAACAGTCGACTCAGAACTGGTACGGACAAGGGGAATCCGACT
novel_mir216	Scaffold1276	+	AGTTGGACTTAGGGGTGGGTCGGCCGGTCC	CCAGCAGCCGCGGTAATTCCAGCTCCAATAGCGTATATTTAAGTTGTTGCAGTTAAAAAGCTCGTAGTTGGACTTAGGGGTGGGTCGGCCGGTCCGCCTCACGGTGAGCACCGGTCTGCTCGTCCCTACTGCCGGCGATGCGCTCCTGGCCTTAATTGGCCGGGTCGTTCCTCCGGCGCTGT
novel_mir217	Scaffold1276	+	ATGGTCCGGTGAAGTGTTCGGATCGCGGC	CGTCCCTGCCCTTTGTACACACCGCCCGTCGCTCCTACCGATTGAATGGTCCGGTGAAGTGTTCGGATCGCGGCGACGTGGGCGGTTCGCTGCCCGCGACGTCGCGAGAAGTCCACTGAACCTTATCATTTAGAGGAAGGAGAAGTCGTAACAAGGTTTGTAGGTGAACCTGCGGAAGGATCATTGTCGAAACCTGCCTAGCAGAACGACCCGCGAACGCGTTGCAAACAACACCGGAGGTGGTGCGGGTGCATCCTCGCCTCTCGCCACCCCGTGTCTCGGAGCGGCCAGTCTCGTCGTCCCTTTGCCCGTCGGGTGGGGTGAGATGCCGGGATC
novel_mir218	Scaffold1288	-	TCGTGGCGGCGGCCCAAGCCCGG	TGGACCGACGCGGGTCGTGGCGGCGGCCCAAGCCCGGGCCTTTGATACGCCCGTGGAGACGTCGTCGCCTCGATCGTGGGATTCAGCACGCGCCGCCTCGGCGTGCTTCGGCACCTGCGTGCTCCGGGCGTCGGCCT
novel_mir219	Scaffold1336	+	GATTGGCGGGATCCCTCGCGGGTGCACC	CGGGCGTCGGCCTGCGGGCTCCCCATTCGGCCCGTCTTGAAACACGGACCAAGGAGTCTGACATGTGTGCGAGTCAACGGGCTAGAAAACCCGTAAGGCGCAAGGAAGCTGATTGGCGGGATCCCTCGCGGGTGCACCGCCGACCGACCTTGATCTTCTGAGAAGGGTTCGAGTGAGAGCATGCCTGTCGGGACCCGAAAGATGGTGAACTATGCCTGAGCGGGGCGAAGCCAGAGGAAACTCTGGTGGAGGCCCGCAGCGATACTGACGTGCA
novel_mir220	Scaffold1884	+	TTTATTTTATAAACTGGGCCAGGTC	AGGGTTTTAATTTTTTTGGGCTTGTAATTGGGTTTTACTTTGGGTCATGTAAATTGGTAGTGTTTTGTAATTTTTGGACATTTTATTTATTATGTTTATTTTGGATTTTATTTTATAAACTGGGCCAGGTCAAAATTGGCCTATTACAAAATAAAATAACCAAACAAGTAACCCATTATTTTTTTTTCTAACTATATGAGCTCGTGAAAGCCAAAATCCA
novel_mir221	Scaffold2047	+	CAGTCCCGAACCCGTCGGCTGC	GCTCTGAGGGCTGGGCACGGGGGTCCCAGTCCCGAACCCGTCGGCTGCCGGCGCACTGCTCGAGCTGCTCCCGCGGCGAGAGCGGGTCGCCGCGTGCCGGCCGGGGGACGGACTGGGAACGGCTCCCTCGGGGG
novel_mir222	Scaffold2054	+	TGAGCACCGGTCTGCTCGTCCCTACTA	GCCAGTAGCCGTGGTAATTCCAGCTCCAATAGCGTATATTTAAGTTGTTGCAGTTAAAAAGCTCGTAGTTGGACTTAGGGGTGGGTCGACCGGTCCGCCTCACGGTGAGCACCGGTCTGCTCGTCCCTACTACCGGCGATGCGCTCCTGCCTTAATTGCTGGG
novel_mir223	Scaffold2123	+	CGGTGAGCACCGGTCTGCTCGTCCCTACTG	CGCAGTTGGACTTAGGGGTGGGTCGGCCGGTCCGCCTCACGGTGAGCACCGGTCTGCTCGTCCCTACTGCCGGCGATGCACTCCTGGCTTTAATTGGTCGGGTCGTTCCTCCGGCGCTGTT
novel_mir224	Scaffold2206	-	CCCCGGTCGGATGTGGAACGGCGAG	GGGGGCGACGATGCGCCCCGGTCGGATGTGGAACGGCGAGAGCCGGTCCCGATCGGCTCGGGGCGTGGACCGACGCGGGTCGTGGCGGCGCCCAAGCCCGGGCCTTTGATACGCCTGTGGAGACGTCGTCGCCTCG
novel_mir225	Scaffold2462	+	TCCTGGAAGTCCTCGTGTT	AAGAATTGACGGGTGCGATCATACCAGCACTAATGCACCGGATCCCATCAGAACTCCGCAGTTAAGCGTGCTTGGGCGAGAGTAGTACAAGGATGGGTGACCTCCTGGAAGTCCTCGTGTTGCACCCCTCCAATTTTA
novel_mir226	Scaffold2558	-	TTCGGCCCGTCTTGAAACACGGAC	TCCGTGTTTCAAGACGGGCCGAATGGGGAGCCCGCAGGCCGACGCCCGGAGCACGCAGGTGCCGAAGCACGCCGAGGCGGCGCGGATGGGGGCCGGCGATGCGCCCCGGTCGGATGTGGAACGGCGAGAGCCGGTCCGCCGATCGGCTCGGGGCGTGGACCGACGCGGGTCGTGGCGGCGGCCCAAGCCCGGGCCTTTGATACGCCCGTGGAGACGTCGTCGCCTCGATCGTGGGATTCAGCACGCGCCGCCTCGGCGTGCTTCGGCACCTGCGTGCTCCGGGCGTCGGCCTGCGGGCTCCCCATTCGGCCCGTCTTGAAACACGGAC
novel_mir227	Scaffold2646	+	GTGGGTCGGCCGGTCCGCCTC	CCAGCAGCCGCGGTAATTCCAGCTCCAATAGCGTATATTTAAGTTGTTGCAGTTAAAAAGCTCGTAGTTGGACTTAGGGTGGGTCGGCCGGTCCGCCTCACGGTGAGCACCGGTCTGCTCGTCCCTACTGCCGGCGATGCGCTCCTGGCCTTAATTGGCCGGGTCGTTCCTCGGCGCTGT
novel_mir228	Scaffold2646	+	CGCGACGTCGCGAGAAGTCCACTGAAC	ACACACCGCCCGTCGCTCCTACCGATTGAATGGTCCGGTGAAGTGTTCGGATCGCGGCGACGTGGGCGGTTCGCTGCCCGCGACGTCGCGAGAAGTCCACTGAACCTTATCATTTAGAGGAAGGAGAAGTCGTAACAAGGTTTCCGTAGGTGAACCTGCGGAAGGATCATTGTCGAAACCTGCCTAGCAGAAGACCCGCGAACGCGTTGCAAACAACACCGGAGGTGGTGCGGGTGCATCCTCGCCTCTCGCCACCCCCGTGTCTCGGAGCGGCCAGTCTCGTCGTCCTTTGCCCGTCGGGTGGGGTGA
novel_mir229	Scaffold3028	+	ATCTGATTAGCTAGTTGGT	GCCCGAGGAGGAGCTCGCATCTGATTAGCTAGTTGGTGATGCAATAGCTTACCAAGGCGATGATCAATAGCTGGTCCGAGAGGATGATCAGCCACACTGGGACTGAGACACGGCTCAGACTCCTACGGGA
novel_mir230	Scaffold3108	+	GACGCGGGTCGTGGCGGCGGCCCAA	GCGGATGGGGGCCGGCGATGCGCCCGGTCGGATGTGGAACGGCGAGAGCGGTCCGCCGATCGGCTCGGGGCGTGGACCGACGCGGGTCGTGGCGGCGGCCCAAGCCCGGGCCTTTGATACGCCCGTGGAGACGTCGTCGCCTCGATCGTGGGATTCAGCACGCGCCGCCTCGGCGTGCTTCGGCACCTGCGTGCTCCGGGCGTCGCCTGCGGGCTCCCCATTCGG
novel_mir231	Scaffold3121	-	CACGGGCACCTCCCTGGAGCGTAATTCCCA	GTGCCTGTCGCTCGATTGCCGACCCGCAGTGGGGGCCTCTGGCCCCTAAGGGCACGTGTCGTAGGTGCAGTGACCGCGGCGGACAAGTCACGGGCACCTCCCTGGAGCGTAATTCCCATCGAGCGGCGGGTAG
novel_mir232	Scaffold816	+	GCTCGTAGTTGGACTTAGGGGTGGGTCGGC	CAGCAGCCGCGGTAATTCCAGCTCCAATAGCGTATATTTAAGTTGTTGCAGTTAAAAAGCTCGTAGTTGGACTTAGGGGTGGGTCGGCCGGTCCGCCTCACGGTGAGCACCGGTCTGCTCGTCCCTACTGCCGGCGATGCGCTCCTGGCCTTAATTGGCCGGGTCGTTCCTCCGCGCTGTTA
