# Supplementary material for: Integration of mRNA and miRNA Analysis Reveals the Molecular Mechanism of Cotton Response to Salt Stress
Source: Front Plant Sci. 2021 Dec 9;12:767984. doi: 10.3389/fpls.2021.767984 (PMC8695560; doi:10.3389/fpls.2021.767984)
Supplement: Supplementary file 10 [file Table_2.XLSX]

## Sheet: Sheet1
Table S2. Targets of new miRNA veriﬁed by degradome sequencing
#SmallRNA	Target	AlignmentScore	AlignmentRange	CleavageSite	Category	P-value
ghr-miR482b	Ghir_A11G011080.1	5	130-151	142	0	0.0423799
ghr-miR482b	Ghir_D06G021010.1	5	178-199	190	0	0.0423799
ghr-miR482b	Ghir_A06G019860.1	5	178-199	190	0	0.0423799
novel_mir77	Ghir_A02G004090.4	5	71-94	85	0	0.0134414
novel_mir77	Ghir_A02G004090.1	5	71-94	85	0	0.0134414
novel_mir77	Ghir_D02G004430.1	5	71-94	85	0	0.0134414
ghr-miR166b	Ghir_D13G025080.1	4.5	554-575	565	0	0.0192982
ghr-miR166b	Ghir_D13G025080.2	4.5	152-172	16	0	0.0192982
ghr-miR398	Ghir_D08G026560.1	4.5	32-52	43	0	0.00647456
ghr-miR390a	Ghir_A05G025570.1	4.5	2146-2166	2157	0	0.0475495
ghr-miR390b	Ghir_A05G025570.1	4.5	2146-2166	2157	0	0.0475495
ghr-miR390c	Ghir_A05G025570.1	4.5	2146-2166	2157	0	0.0475495
ghr-miR482b	Ghir_D01G013750.1	4.5	202-224	214	0	0.0350952
ghr-miR398	Ghir_A08G025710.1	4.5	32-52	43	0	0.00647456
ghr-miR166b	Ghir_A13G024350.1	4.5	548-569	559	0	0.0192982
ghr-miR482a	Ghir_A11G011080.1	4	130-151	142	0	0.0480649
ghr-miR167a	Ghir_D07G019240.1	4	2265-2286	2276	0	0.0480649
ghr-miR167b	Ghir_D07G019240.1	4	2265-2286	2276	0	0.0480649
ghr-miR167a	Ghir_A07G018870.1	4	2250-2271	2261	0	0.0480649
ghr-miR167b	Ghir_A07G018870.1	4	2250-2271	2261	0	0.0480649
ghr-miR398	Ghir_D05G023600.1	4	671-690	681	0	0.0150422
ghr-miR482b	Ghir_A04G003800.1	4	559-580	571	1	0.0448404
ghr-miR393	Ghir_D02G002010.3	4	177-198	189	0	0.0187672
ghr-miR393	Ghir_D02G002010.1	4	177-198	189	0	0.0187672
ghr-miR167a	Ghir_A07G018870.2	4	2274-2295	2285	0	0.0480649
ghr-miR167b	Ghir_A07G018870.2	4	2274-2295	2285	0	0.0480649
ghr-miR398	Ghir_A05G023730.1	4	668-687	678	0	0.0150422
ghr-miR166b	Ghir_A06G008790.1	4	152-172	163	0	0.00378194
ghr-miR393	Ghir_D02G002010.2	4	177-198	189	0	0.0187672
ghr-miR482a	Ghir_A09G012680.1	3.5	800-820	811	0	0.00432105
ghr-miR167a	Ghir_D12G004980.1	3.5	764-783	775	0	0.0340501
ghr-miR167b	Ghir_D12G004980.1	3.5	764-783	775	0	0.0340501
ghr-miR390a	Ghir_D07G020330.1	3	2146-2166	14	0	0.0192982
ghr-miR390b	Ghir_D07G020330.1	3	2146-2166	14	0	0.0192982
ghr-miR390c	Ghir_D07G020330.1	3	2146-2166	14	0	0.0192982
ghr-miR172	Ghir_D03G014620.1	3	1292-1312	1303	0	0.0240643
ghr-miR164	Ghir_A11G031220.1	3	695-715	706	0	0.0288072
ghr-miR164	Ghir_A01G005200.1	3	506-526	517	0	0.0288072
ghr-miR2949a-5p	Ghir_A03G001220.1	3	307-328	319	0	0.00969611
ghr-miR393	Ghir_D08G004960.1	3	1220-1240	1231	0	0.00485986
ghr-miR164	Ghir_D01G005410.1	3	698-718	709	0	0.0288072
ghr-miR172	Ghir_A10G008960.3	3	1373-1393	1384	1	0.0194695
ghr-miR172	Ghir_D03G014620.3	3	1292-1312	1303	0	0.0240643
ghr-miR164	Ghir_D11G031500.1	3	695-715	706	0	0.0288072
ghr-miR172	Ghir_A10G008960.1	3	1382-1402	1393	1	0.0194695
ghr-miR164	Ghir_A11G003670.2	2.5	449-469	460	0	0.0267021
ghr-miR393	Ghir_A07G024780.1	2.5	1507-1528	1519	0	0.0267021
ghr-miR166b	Ghir_D05G013290.1	2.5	551-571	562	0	0.0107676
ghr-miR393	Ghir_A11G006990.1	2.5	1501-1522	1513	0	0.0267021
ghr-miR164	Ghir_D11G003630.1	2.5	560-580	571	0	0.0267021
ghr-miR164	Ghir_D01G003210.1	2.5	608-628	619	0	0.0267021
ghr-miR166b	Ghir_A05G013550.1	2.5	551-571	562	0	0.0107676
ghr-miR164	Ghir_A01G003240.1	2.5	605-625	616	0	0.0267021
ghr-miR393	Ghir_D11G006890.2	2.5	1501-1522	1513	0	0.0267021
ghr-miR7495a	Ghir_D11G035520.1	2.5	92-112	103	0	0.00539839
ghr-miR7495b	Ghir_D11G035520.1	2.5	92-112	103	0	0.00539839
ghr-miR164	Ghir_A11G003670.1	2.5	638-658	649	0	0.0267021
ghr-miR393	Ghir_D07G024880.1	2.5	1501-1522	1513	0	0.0267021
ghr-miR393	Ghir_D11G006890.1	2.5	1501-1522	1513	0	0.0267021
ghr-miR2949b	Ghir_A03G001220.1	2	307-328	319	0	0.00593662
ghr-miR2949c	Ghir_A03G001220.1	2	307-328	319	0	0.00593662
ghr-miR156a	Ghir_D04G020650.1	2	608-627	618	0	0.0177043
ghr-miR156b	Ghir_D04G020650.1	2	608-627	618	0	0.0177043
ghr-miR156d	Ghir_D04G020650.1	2	608-627	618	0	0.0177043
ghr-miR172	Ghir_A02G017140.1	2	1342-1362	1353	0	0.011838
ghr-miR162a	Ghir_A07G014170.2	2	3199-3220	3210	0	0.011838
ghr-miR162a	Ghir_A07G014170.1	2	3199-3220	3210	0	0.011838
ghr-miR164	Ghir_D12G019160.2	1.5	641-661	652	0	0.038224
ghr-miR172	Ghir_A10G021190.1	1.5	1271-1291	1282	0	0.038224
ghr-miR164	Ghir_D12G019160.1	1.5	641-661	652	0	0.038224
ghr-miR172	Ghir_A10G021190.2	1.5	1271-1291	1282	0	0.038224
ghr-miR164	Ghir_A12G018950.3	1.5	641-661	652	0	0.038224
ghr-miR172	Ghir_D10G023030.3	1.5	1289-1309	1300	0	0.038224
ghr-miR164	Ghir_A12G018950.1	1.5	641-661	652	0	0.038224
ghr-miR172	Ghir_A10G021190.3	1.5	1256-1276	1267	0	0.038224
ghr-miR172	Ghir_D10G023030.2	1.5	1274-1294	1285	0	0.038224
ghr-miR164	Ghir_A12G018950.4	1.5	443-463	454	0	0.038224
ghr-miR164	Ghir_A12G018950.2	1.5	641-661	652	0	0.038224
ghr-miR172	Ghir_D10G023030.1	1.5	1289-1309	1300	0	0.038224
ghr-miR3476-5p	Ghir_D03G017940.1	1	297-317	308	1	0.0224638
ghr-miR3476-5p	Ghir_D03G017940.4	1	174-194	185	0	0.0277552
ghr-miR3476-5p	Ghir_D03G017940.2	1	297-317	308	0	0.0277552
ghr-miR394a	Ghir_A03G013980.1	1	1152-1171	1162	0	0.00701221
ghr-miR394b	Ghir_A03G013980.1	1	1152-1171	1162	0	0.00701221
ghr-miR3476-5p	Ghir_D03G017940.3	1	174-194	185	1	0.0224638
ghr-miR394a	Ghir_A01G014820.1	0	1152-1171	1162	0	0.0161079
ghr-miR394b	Ghir_A01G014820.1	0	1152-1171	1162	0	0.0161079
ghr-miR394a	Ghir_D01G016120.1	0	1152-1171	1162	0	0.0161079
ghr-miR394b	Ghir_D01G016120.1	0	1152-1171	1162	0	0.0161079
