# Supplementary material for: Integration of mRNA and miRNA Analysis Reveals the Molecular Mechanism of Cotton Response to Salt Stress
Source: Front Plant Sci. 2021 Dec 9;12:767984. doi: 10.3389/fpls.2021.767984 (PMC8695560; doi:10.3389/fpls.2021.767984)
Supplement: Supplementary file 11 [file Table_3.XLSX]

## Sheet: Sheet1
Table S3: Correlation coefficients between miRNAs and targets
miRNA	Target	Correlation coefficient(pearson)
ghr-miR156a,ghr-miR156b,ghr-miR156d	Ghir_A01G014770.1	0.69942
ghr-miR156a,ghr-miR156b,ghr-miR156d	Ghir_A01G014770.3	0.661976
ghr-miR156a,ghr-miR156b,ghr-miR156d	Ghir_A03G014040.4	0.636707
ghr-miR156a,ghr-miR156b,ghr-miR156d	Ghir_A12G016120.8	0.665846
ghr-miR156a,ghr-miR156b,ghr-miR156d	Ghir_D06G021960.1	-0.743312
ghr-miR156a,ghr-miR156b,ghr-miR156d	Ghir_D12G016350.4	0.609247
ghr-miR166b	Ghir_A02G007740.2	0.703383
ghr-miR166b	Ghir_A02G007740.4	0.662036
ghr-miR166b	Ghir_A05G004840.1	-0.790693
ghr-miR166b	Ghir_D05G004950.1	-0.778263
ghr-miR167a,ghr-miR167b	Ghir_A08G014350.1	0.813946
ghr-miR167a,ghr-miR167b	Ghir_A13G002150.1	0.619198
ghr-miR167a,ghr-miR167b	Ghir_D08G015230.1	0.783989
ghr-miR167a,ghr-miR167b	Ghir_D13G002430.1	0.691918
ghr-miR167a,ghr-miR167b	Ghir_D13G016020.1	0.718867
ghr-miR169a	Ghir_A01G019400.1	-0.710125
ghr-miR169a	Ghir_A01G019400.2	-0.776234
ghr-miR169a	Ghir_A05G030520.1	0.640838
ghr-miR169a	Ghir_A05G030520.5	0.670478
ghr-miR169a	Ghir_A05G041910.5	-0.614164
ghr-miR169a	Ghir_A05G041910.6	-0.646288
ghr-miR169a	Ghir_A06G007880.1	-0.701964
ghr-miR169a	Ghir_A06G007880.3	-0.732985
ghr-miR169a	Ghir_A07G006280.1	-0.663199
ghr-miR169a	Ghir_A08G009460.1	-0.617107
ghr-miR169a	Ghir_A08G015310.1	-0.732543
ghr-miR169a	Ghir_A08G015310.2	-0.676802
ghr-miR169a	Ghir_A09G011250.1	-0.65785
ghr-miR169a	Ghir_A11G034270.1	-0.748054
ghr-miR169a	Ghir_A13G020490.2	-0.813672
ghr-miR169a	Ghir_D02G018110.1	-0.666925
ghr-miR169a	Ghir_D04G001020.1	-0.747175
ghr-miR169a	Ghir_D04G001020.2	-0.649637
ghr-miR169a	Ghir_D05G021400.1	-0.668078
ghr-miR169a	Ghir_D06G008090.2	-0.717761
ghr-miR169a	Ghir_D06G008090.3	-0.672535
ghr-miR169a	Ghir_D06G008090.4	-0.674921
ghr-miR169a	Ghir_D07G001460.1	-0.635975
ghr-miR169a	Ghir_D08G010060.1	-0.785912
ghr-miR169a	Ghir_D08G016110.1	-0.748743
ghr-miR169a	Ghir_D08G016110.2	-0.780772
ghr-miR169a	Ghir_D09G010800.1	-0.701099
ghr-miR169a	Ghir_D10G005810.2	-0.634679
ghr-miR169a	Ghir_D11G034910.1	-0.757913
ghr-miR169a	Ghir_D11G034910.3	-0.752997
ghr-miR169a	Ghir_D13G021330.1	-0.654979
ghr-miR169b	Ghir_A01G019400.1	-0.702282
ghr-miR169b	Ghir_A01G019400.2	-0.749219
ghr-miR169b	Ghir_A02G012520.3	0.687168
ghr-miR169b	Ghir_A05G031920.1	0.647584
ghr-miR169b	Ghir_A06G007880.1	-0.753872
ghr-miR169b	Ghir_A06G007880.3	-0.789769
ghr-miR169b	Ghir_A09G011250.1	-0.643211
ghr-miR169b	Ghir_A11G034270.1	-0.741932
ghr-miR169b	Ghir_A13G020490.2	-0.687581
ghr-miR169b	Ghir_A13G022910.5	0.620083
ghr-miR169b	Ghir_D02G018110.1	-0.789918
ghr-miR169b	Ghir_D06G008090.2	-0.773608
ghr-miR169b	Ghir_D06G008090.5	-0.67269
ghr-miR169b	Ghir_D08G010060.1	-0.701172
ghr-miR169b	Ghir_D09G010800.1	-0.707033
ghr-miR169b	Ghir_D11G034910.1	-0.745028
ghr-miR169b	Ghir_D11G034910.3	-0.73978
ghr-miR169b	Ghir_D13G021330.1	-0.626542
ghr-miR172	Ghir_A02G017140.1	-0.718919
ghr-miR172	Ghir_A03G004280.5	-0.618977
ghr-miR172	Ghir_D03G014620.1	-0.728788
ghr-miR172	Ghir_D03G014620.2	-0.642707
ghr-miR172	Ghir_D10G010320.2	0.723284
ghr-miR2949a-3p	Ghir_D09G005170.1	-0.743569
ghr-miR2949a-3p	Ghir_D13G022210.1	-0.650423
ghr-miR2949a-5p	Ghir_D10G002060.1	-0.814835
ghr-miR3476-5p	Ghir_A03G001280.7	-0.710175
ghr-miR3476-5p	Ghir_D03G017940.3	-0.601698
ghr-miR390a,ghr-miR390b,ghr-miR390c	Ghir_D11G030710.1	0.669908
ghr-miR393	Ghir_D11G006890.1	-0.696812
ghr-miR398	Ghir_A12G028930.1	-0.666684
ghr-miR398	Ghir_D12G029100.1	-0.609447
ghr-miR399c	Ghir_A10G002250.1	-0.868488
ghr-miR399c	Ghir_D10G003030.1	-0.900803
ghr-miR399d	Ghir_A06G014000.1	-0.694097
ghr-miR399d	Ghir_A10G002250.1	-0.895925
ghr-miR399d	Ghir_D10G003030.1	-0.91581
ghr-miR399e	Ghir_A06G014000.1	-0.652181
ghr-miR399e	Ghir_A10G002250.1	-0.683451
ghr-miR7484a,ghr-miR7484b	Ghir_D13G024600.5	0.689115
ghr-miR7488	Ghir_D04G015630.1	0.676305
ghr-miR7488	Ghir_D04G015630.2	0.645706
ghr-miR7489	Ghir_A02G011090.2	-0.676539
ghr-miR7489	Ghir_D02G022320.1	-0.731297
ghr-miR7489	Ghir_D13G022160.1	-0.663706
ghr-miR7492a,ghr-miR7492b,ghr-miR7492c	Ghir_D10G010880.1	-0.693155
ghr-miR7495a,ghr-miR7495b	Ghir_D11G035520.1	-0.691074
ghr-miR7502	Ghir_A02G001740.2	0.716906
ghr-miR7502	Ghir_A03G000340.2	0.625933
ghr-miR7502	Ghir_A06G000830.1	-0.671784
ghr-miR7502	Ghir_A08G001430.2	0.632383
ghr-miR7502	Ghir_A09G025760.4	0.617402
ghr-miR7502	Ghir_A12G010210.1	-0.600333
ghr-miR7502	Ghir_D02G000300.3	0.603784
ghr-miR7502	Ghir_D02G000560.1	-0.6126
ghr-miR7502	Ghir_D02G022500.1	0.601527
ghr-miR7502	Ghir_D03G002440.2	-0.673544
ghr-miR7502	Ghir_D03G017610.1	-0.632567
ghr-miR7502	Ghir_D05G032930.7	0.612807
ghr-miR7502	Ghir_D06G021970.5	0.725805
ghr-miR7502	Ghir_D07G023750.1	-0.618265
ghr-miR7502	Ghir_D07G024470.1	0.715918
ghr-miR7502	Ghir_D08G025870.1	-0.628503
ghr-miR7502	Ghir_D10G000630.1	0.62601
ghr-miR7502	Ghir_D10G013610.17	0.616299
ghr-miR7502	Ghir_D11G003180.3	-0.655891
ghr-miR7502	Ghir_D13G020070.5	0.677923
ghr-miR7503	Ghir_D02G017840.2	0.672819
ghr-miR7504a	Ghir_D04G015610.2	-0.743712
ghr-miR7504a	Ghir_D06G018520.3	-0.759878
ghr-miR7504a	Ghir_D12G015970.1	0.809564
ghr-miR7508	Ghir_A09G010600.1	0.769774
ghr-miR7508	Ghir_D05G018700.1	-0.669691
ghr-miR7508	Ghir_D06G016370.1	-0.623378
ghr-miR7508	Ghir_D11G012230.1	0.63566
ghr-miR7508	Ghir_D11G019890.1	0.741505
ghr-miR7508	Ghir_D11G020530.1	-0.650012
ghr-miR7508	Ghir_D11G035460.1	0.667261
ghr-miR7508	Ghir_D13G016950.1	-0.734897
ghr-miR7509	Ghir_A03G019050.1	-0.682139
ghr-miR7509	Ghir_A12G005530.1	-0.779137
ghr-miR7509	Ghir_D09G015090.1	-0.633899
ghr-miR7510a	Ghir_A10G011220.2	0.730677
ghr-miR7510b	Ghir_A02G015000.1	0.608413
ghr-miR7510b	Ghir_D10G010880.1	-0.712218
ghr-miR827a,ghr-miR827b,ghr-miR827c	Ghir_A03G002060.2	0.630445
ghr-miR827a,ghr-miR827b,ghr-miR827c	Ghir_D03G016920.1	0.75695
ghr-miR827a,ghr-miR827b,ghr-miR827c	Ghir_D03G016920.2	0.619628
novel_mir143	Ghir_D04G015610.2	-0.635117
novel_mir164	Ghir_A09G023160.1	0.811779
novel_mir29	Ghir_D05G027960.1	0.60516
novel_mir29	Ghir_D05G027960.2	0.656535
novel_mir36	Ghir_A01G014830.3	0.76145
novel_mir62	Ghir_A09G023160.1	0.634385
novel_mir65	Ghir_A11G003510.1	0.757636
novel_mir70	Ghir_D03G008250.1	0.788895
novel_mir81	Ghir_A11G033040.1	0.645059
novel_mir81	Ghir_A11G033040.2	-0.601741
novel_mir83	Ghir_D05G038660.1	0.980379
novel_mir86	Ghir_A07G024800.1	0.72398
novel_mir86	Ghir_D07G024900.1	0.635709
