# Supplementary material for: Integration of mRNA and miRNA Analysis Reveals the Molecular Mechanism of Cotton Response to Salt Stress
Source: Front Plant Sci. 2021 Dec 9;12:767984. doi: 10.3389/fpls.2021.767984 (PMC8695560; doi:10.3389/fpls.2021.767984)
Supplement: Supplementary file 12 [file Table_4.xlsx]

## Sheet: Sheet1
Table S4:The number of miRNA between traditional method and UMI method
sRNA id	traditional method	UMI method
novel_mir121	×	√
novel_mir125	×	√
novel_mir132	×	√
novel_mir164	×	√
novel_mir17	×	√
novel_mir177	×	√
novel_mir198	×	√
novel_mir199	×	√
novel_mir209	×	√
novel_mir220	×	√
novel_mir23	×	√
novel_mir6	×	√
novel_mir83	×	√
novel_mir97	×	√
novel_mir200	√	√
novel_mir119	√	√
novel_mir112	√	√
ghr-miR7490	√	√
ghr-miR7498	√	√
novel_mir77	√	√
novel_mir211	√	√
novel_mir139	√	√
novel_mir204	√	√
novel_mir56	√	√
novel_mir70	√	√
novel_mir163	√	√
novel_mir124	√	√
novel_mir140	√	√
novel_mir10	√	√
novel_mir108	√	√
novel_mir62	√	√
novel_mir11	√	√
novel_mir118	√	√
novel_mir65	√	√
novel_mir229	√	√
novel_mir222	√	√
novel_mir214	√	√
novel_mir122	√	√
novel_mir71	√	√
novel_mir129	√	√
novel_mir94	√	√
novel_mir102	√	√
novel_mir86	√	√
novel_mir176	√	√
novel_mir208	√	√
novel_mir149	√	√
novel_mir223	√	√
novel_mir52	√	√
ghr-miR399a,ghr-miR399b	√	√
ghr-miR7497	√	√
ghr-miR7485	√	√
ghr-miR7493	√	√
ghr-miR7488	√	√
ghr-miR7484a,ghr-miR7484b	√	√
ghr-miR172	√	√
ghr-miR7514	√	√
ghr-miR7506	√	√
ghr-miR7513	√	√
ghr-miR7507	√	√
ghr-miR169b	√	√
ghr-miR7501	√	√
ghr-miR2948-5p	√	√
ghr-miR7511	√	√
ghr-miR7496a,ghr-miR7496b	√	√
ghr-miR2949a-3p	√	√
ghr-miR7512	√	√
ghr-miR7487	√	√
ghr-miR156a,ghr-miR156b,ghr-miR156d	√	√
novel_mir32	√	√
novel_mir162	√	√
novel_mir63	√	√
ghr-miR7503	√	√
ghr-miR2949b,ghr-miR2949c	√	√
novel_mir167	√	√
novel_mir144	√	√
novel_mir90	√	√
novel_mir54	√	√
ghr-miR7502	√	√
ghr-miR7504b	√	√
novel_mir61	√	√
novel_mir84	√	√
ghr-miR7492a,ghr-miR7492b,ghr-miR7492c	√	√
novel_mir197	√	√
ghr-miR7499	√	√
ghr-miR7510a	√	√
ghr-miR7486a,ghr-miR7486b	√	√
novel_mir33	√	√
novel_mir67	√	√
ghr-miR7489	√	√
ghr-miR399d	√	√
novel_mir111	√	√
novel_mir29	√	√
ghr-miR7510b	√	√
ghr-miR7508	√	√
ghr-miR3476-3p	√	√
ghr-miR162a	√	√
ghr-miR482a	√	√
novel_mir43	√	√
ghr-miR390a,ghr-miR390b,ghr-miR390c	√	√
ghr-miR7495a,ghr-miR7495b	√	√
novel_mir161	√	√
novel_mir193	√	√
ghr-miR827a,ghr-miR827b,ghr-miR827c	√	√
ghr-miR396a,ghr-miR396b	√	√
novel_mir100	√	√
ghr-miR167a,ghr-miR167b	√	√
novel_mir160	√	√
ghr-miR7509	√	√
ghr-miR7491	√	√
novel_mir28	√	√
novel_mir191	√	√
ghr-miR7500	√	√
novel_mir183	√	√
ghr-miR7504a	√	√
ghr-miR482b	√	√
novel_mir104	√	√
novel_mir172	√	√
novel_mir216	√	√
novel_mir133	√	√
novel_mir143	√	√
ghr-miR2949a-5p	√	√
novel_mir79	√	√
novel_mir168	√	√
ghr-miR166b	√	√
novel_mir219	√	√
novel_mir227	√	√
ghr-miR7494	√	√
novel_mir158	√	√
novel_mir7	√	√
ghr-miR479	√	√
novel_mir36	√	√
novel_mir231	√	√
novel_mir2	√	√
novel_mir45	√	√
novel_mir3	√	√
novel_mir40	√	√
novel_mir88	√	√
novel_mir226	√	√
novel_mir217	√	√
novel_mir46	√	√
novel_mir188	√	√
ghr-miR2950	√	√
novel_mir215	√	√
ghr-miR399c	√	√
novel_mir81	√	√
novel_mir228	√	√
novel_mir27	√	√
novel_mir53	√	√
ghr-miR160	√	√
novel_mir232	√	√
novel_mir1	√	√
novel_mir37	√	√
novel_mir212	√	√
novel_mir224	√	√
novel_mir115	√	√
novel_mir66	√	√
novel_mir213	√	√
ghr-miR169a	√	√
novel_mir218	√	√
ghr-miR398	√	√
ghr-miR393	√	√
ghr-miR399e	√	√
novel_mir184	√	√
novel_mir113	√	√
ghr-miR7505	√	√
novel_mir68	√	√
novel_mir44	√	√
ghr-miR3476-5p	√	√
novel_mir59	√	√
ghr-miR164	√	√
ghr-miR394b,ghr-miR394a	√	√
novel_mir221	√	√
novel_mir230	√	√
novel_mir98	√	√
novel_mir187	√	√
