# Supplementary material for: Integration of mRNA and miRNA Analysis Reveals the Molecular Mechanism of Cotton Response to Salt Stress
Source: Front Plant Sci. 2021 Dec 9;12:767984. doi: 10.3389/fpls.2021.767984 (PMC8695560; doi:10.3389/fpls.2021.767984)
Supplement: Supplementary file 13 [file Table_5.xlsx]

## Sheet: Sheet1
Table S5: Sequence of novel-miRNAs
Primer name	Primer sequences (5’-3’)
Ghir_A11G011080.1-outer	AAACCACTGAAGCCCAAG
Ghir_A11G011080.1-inner	AGCGTCAGACCCATCTACC
Ghir_D01G016120.1-inner	GCATTCTGTCCACCTCCTTC
Ghir_D01G016120.1-outer	TTCATCCACTCCCTGCTC
Ghir_D05G023600.1-inner	TCCTCAGGTCCCAGTTCAG
Ghir_D05G023600.1-outer	CGTTCCCATCTGCTATGC
Ghir_D11G003630.1-inner	ATTGGAGAAGCAGGGCAC
Ghir_D11G003630.1-outer	CAAACTCAGCAGCGTAGAAC
