# Supplementary material for: Integration of mRNA and miRNA Analysis Reveals the Molecular Mechanism of Cotton Response to Salt Stress
Source: Front Plant Sci. 2021 Dec 9;12:767984. doi: 10.3389/fpls.2021.767984 (PMC8695560; doi:10.3389/fpls.2021.767984)
Supplement: Supplementary file 14 [file Table_6.xls]

## Sheet: Allsamples.diff_filter
sRNA id	Read count(L_0)	Read count(L_1)	Expression(L_0)	Expression(L_1)	log2Ratio(L_1/L_0)	Up down regulation	P value	Q value	Read count(L_0)	Read count(L_3)	Expression(L_0)	Expression(L_3)	log2Ratio(L_3/L_0)	Up down regulation	P value	Q value	Read count(L_0)	Read count(L_6)	Expression(L_0)	Expression(L_6)	log2Ratio(L_6/L_0)	Up down regulation	P value	Q value	Read count(R_0)	Read count(R_1)	Expression(R_0)	Expression(R_1)	log2Ratio(R_1/R_0)	Up down regulation	P value	Q value	Read count(R_0)	Read count(R_3)	Expression(R_0)	Expression(R_3)	log2Ratio(R_3/R_0)	Up down regulation	P value	Q value	Read count(R_0)	Read count(R_6)	Expression(R_0)	Expression(R_6)	log2Ratio(R_6/R_0)	Up down regulation	P value	Q value	Read count(S_0)
ghr-miR156a,ghr-miR156b,ghr-miR156d	-	-	-	-	-	-	-	-	-	-	-	-	-	-	-	-	-	-	-	-	-	-	-	-	3890	1634	1296.67	544.667	-1.70476	DOWN	0	0	3890	686	1296.67	228.667	-3.23852	DOWN	0	0	3890	372	1296.67	124	-3.89527	DOWN	0	0	-
ghr-miR160	-	-	-	-	-	-	-	-	-	-	-	-	-	-	-	-	-	-	-	-	-	-	-	-	240	151	80	50.3333	-1.12189	DOWN	2.2739e-14	9.81708e-15	240	57	80	19	-2.80903	DOWN	1.00651e-51	1.88314e-51	240	32	80	10.6667	-3.41577	DOWN	3.381e-56	6.59572e-56	-
ghr-miR162a	-	-	-	-	-	-	-	-	-	-	-	-	-	-	-	-	-	-	-	-	-	-	-	-	-	-	-	-	-	-	-	-	610	288	203.333	96	-1.81777	DOWN	1.01892e-76	2.07358e-76	610	209	203.333	69.6667	-2.05418	DOWN	5.98476e-82	1.24945e-81	-
ghr-miR164	-	-	-	-	-	-	-	-	-	-	-	-	-	-	-	-	-	-	-	-	-	-	-	-	15231	7927	5077	2642.33	-1.39557	DOWN	0	0	15231	3498	5077	1166	-2.85744	DOWN	0	0	15231	2141	5077	713.667	-3.33953	DOWN	0	0	-
ghr-miR166b	-	-	-	-	-	-	-	-	-	-	-	-	-	-	-	-	-	-	-	-	-	-	-	-	15908	8167	5302.67	2722.33	-1.41528	DOWN	0	0	15908	3689	5302.67	1229.67	-2.84348	DOWN	0	0	15908	2450	5302.67	816.667	-3.20778	DOWN	0	0	-
ghr-miR167a,ghr-miR167b	-	-	-	-	-	-	-	-	-	-	-	-	-	-	-	-	-	-	-	-	-	-	-	-	47240	31663	15746.7	10554.3	-1.03061	DOWN	0	0	47240	18761	15746.7	6253.67	-2.0673	DOWN	0	0	47240	12572	15746.7	4190.67	-2.41867	DOWN	0	0	-
ghr-miR169a	-	-	-	-	-	-	-	-	-	-	-	-	-	-	-	-	-	-	-	-	-	-	-	-	-	-	-	-	-	-	-	-	86	61	28.6667	20.3333	-1.23056	DOWN	1.82662e-07	2.2304e-07	86	39	28.6667	13	-1.64974	DOWN	5.59834e-10	7.40225e-10	-
ghr-miR169b	-	-	-	-	-	-	-	-	-	-	-	-	-	-	-	-	-	-	-	-	-	-	-	-	-	-	-	-	-	-	-	-	22	10	7.33333	3.33333	-1.87254	DOWN	0.000328328	0.000355945	-	-	-	-	-	-	-	-	-
ghr-miR172	-	-	-	-	-	-	-	-	-	-	-	-	-	-	-	-	-	-	-	-	-	-	-	-	-	-	-	-	-	-	-	-	-	-	-	-	-	-	-	-	-	-	-	-	-	-	-	-	-
ghr-miR2948-5p	-	-	-	-	-	-	-	-	-	-	-	-	-	-	-	-	-	-	-	-	-	-	-	-	676	377	225.333	125.667	-1.29586	DOWN	9.05235e-47	6.1287e-47	676	231	225.333	77	-2.28416	DOWN	2.87465e-113	6.53842e-113	676	113	225.333	37.6667	-3.08958	DOWN	5.02416e-142	1.1723e-141	-
ghr-miR2949a-3p	-	-	-	-	-	-	-	-	-	-	-	-	-	-	-	-	-	-	-	-	-	-	-	-	327	200	109	66.6667	-1.16269	DOWN	4.71864e-20	2.26717e-20	327	94	109	31.3333	-2.53359	DOWN	1.11838e-62	2.12675e-62	327	72	109	24	-2.6921	DOWN	5.79605e-61	1.16903e-60	-
ghr-miR2949a-5p	-	-	-	-	-	-	-	-	-	-	-	-	-	-	-	-	-	-	-	-	-	-	-	-	41686	25292	13895.3	8430.67	-1.17428	DOWN	0	0	41686	12650	13895.3	4216.67	-2.45546	DOWN	0	0	41686	5875	13895.3	1958.33	-3.33578	DOWN	0	0	-
ghr-miR2949b,ghr-miR2949c	-	-	-	-	-	-	-	-	-	-	-	-	-	-	-	-	448	102	149.333	34	-1.99877	DOWN	1.36272e-46	2.48147e-46	-	-	-	-	-	-	-	-	-	-	-	-	-	-	-	-	-	-	-	-	-	-	-	-	-
ghr-miR2950	-	-	-	-	-	-	-	-	-	-	-	-	-	-	-	-	-	-	-	-	-	-	-	-	-	-	-	-	-	-	-	-	40	6	13.3333	2	-3.472	DOWN	1.00089e-11	1.38219e-11	40	1	13.3333	0.334	-5.83081	DOWN	4.39068e-13	6.14696e-13	-
ghr-miR3476-3p	-	-	-	-	-	-	-	-	-	-	-	-	-	-	-	-	-	-	-	-	-	-	-	-	-	-	-	-	-	-	-	-	28	6	9.33333	2.00067	-2.95742	DOWN	1.13896e-07	1.40552e-07	28	8	9.33333	2.66667	-2.31623	DOWN	9.59725e-06	1.14207e-05	-
ghr-miR3476-5p	-	-	-	-	-	-	-	-	-	-	-	-	-	-	-	-	-	-	-	-	-	-	-	-	3934	2378	1311.33	792.667	-1.17965	DOWN	1.26206e-227	1.50383e-227	3934	1062	1311.33	354	-2.62424	DOWN	0	0	3934	613	1311.33	204.333	-3.19092	DOWN	0	0	-
ghr-miR390a,ghr-miR390b,ghr-miR390c	-	-	-	-	-	-	-	-	-	-	-	-	-	-	-	-	-	-	-	-	-	-	-	-	-	-	-	-	-	-	-	-	3209	1007	1069.67	335.667	-2.40709	DOWN	0	0	3209	618	1069.67	206	-2.88532	DOWN	0	0	-
ghr-miR393	-	-	-	-	-	-	-	-	-	-	-	-	-	-	-	-	-	-	-	-	-	-	-	-	-	-	-	-	-	-	-	-	1289	481	429.667	160.333	-2.15718	DOWN	8.77646e-200	2.31379e-199	1289	433	429.667	144.333	-2.08269	DOWN	4.78063e-174	1.21042e-173	-
ghr-miR394b,ghr-miR394a	-	-	-	-	-	-	-	-	-	-	-	-	-	-	-	-	-	-	-	-	-	-	-	-	-	-	-	-	-	-	-	-	456	159	152	53	-2.25504	DOWN	7.31271e-76	1.46254e-75	456	126	152	42	-2.36449	DOWN	4.30876e-73	8.84038e-73	-
ghr-miR396a,ghr-miR396b	-	-	-	-	-	-	-	-	-	-	-	-	-	-	-	-	-	-	-	-	-	-	-	-	-	-	-	-	-	-	-	-	5976	2348	1992	782.667	-2.08278	DOWN	0	0	5976	1647	1992	549	-2.36822	DOWN	0	0	-
ghr-miR398	-	-	-	-	-	-	-	-	-	-	-	-	-	-	-	-	-	-	-	-	-	-	-	-	653	285	217.667	95	-1.64952	DOWN	4.61232e-64	3.35116e-64	653	155	217.667	51.6667	-2.80985	DOWN	1.48733e-137	3.45061e-137	653	174	217.667	58	-2.41687	DOWN	1.6687e-106	3.67732e-106	8540
ghr-miR399c	-	-	-	-	-	-	-	-	-	-	-	-	-	-	-	-	-	-	-	-	-	-	-	-	-	-	-	-	-	-	-	-	127	56	42.3333	18.6667	-1.91636	DOWN	1.862e-18	2.73407e-18	127	59	42.3333	19.6667	-1.61492	DOWN	1.15696e-13	1.63902e-13	-
ghr-miR399d	-	-	-	-	-	-	-	-	-	-	-	-	-	-	-	-	-	-	-	-	-	-	-	-	-	-	-	-	-	-	-	-	2012	798	670.667	266	-2.0692	DOWN	6.99833e-295	2.19407e-294	2012	724	670.667	241.333	-1.98345	DOWN	3.96446e-254	1.17943e-253	-
ghr-miR399e	-	-	-	-	-	-	-	-	-	-	-	-	-	-	-	-	-	-	-	-	-	-	-	-	539	303	179.667	101	-1.28437	DOWN	3.78474e-37	2.21068e-37	539	136	179.667	45.3333	-2.72171	DOWN	3.14499e-110	7.01574e-110	539	92	179.667	30.6667	-3.05946	DOWN	1.26953e-112	2.90528e-112	4165
ghr-miR479	-	-	-	-	-	-	-	-	-	-	-	-	-	-	-	-	-	-	-	-	-	-	-	-	-	-	-	-	-	-	-	-	99	25	33	8.33333	-2.72053	DOWN	1.2084e-21	1.7971e-21	99	17	33	5.66667	-3.05077	DOWN	4.83096e-22	7.46603e-22	-
ghr-miR482a	-	-	-	-	-	-	-	-	-	-	-	-	-	-	-	-	-	-	-	-	-	-	-	-	-	-	-	-	-	-	-	-	2314	947	771.333	315.667	-2.02398	DOWN	0	0	2314	502	771.333	167.333	-2.71351	DOWN	0	0	-
ghr-miR482b	-	-	-	-	-	-	-	-	-	-	-	-	-	-	-	-	-	-	-	-	-	-	-	-	-	-	-	-	-	-	-	-	1606	581	535.333	193.667	-2.20189	DOWN	8.50211e-255	2.46561e-254	1606	353	535.333	117.667	-2.69461	DOWN	3.51453e-292	1.13035e-291	-
ghr-miR7484a,ghr-miR7484b	-	-	-	-	-	-	-	-	-	-	-	-	-	-	-	-	12	0	4.00033	0.001	-4.44881	DOWN	0.000638865	0.000387783	-	-	-	-	-	-	-	-	-	-	-	-	-	-	-	-	-	-	-	-	-	-	-	-	-
ghr-miR7489	-	-	-	-	-	-	-	-	-	-	-	-	-	-	-	-	-	-	-	-	-	-	-	-	-	-	-	-	-	-	-	-	39	21	13	7	-1.62812	DOWN	1.43769e-05	1.63502e-05	39	4	13	1.334	-3.79428	DOWN	3.50968e-11	4.74605e-11	-
ghr-miR7491	-	-	-	-	-	-	-	-	-	-	-	-	-	-	-	-	-	-	-	-	-	-	-	-	-	-	-	-	-	-	-	-	-	-	-	-	-	-	-	-	-	-	-	-	-	-	-	-	-
ghr-miR7492a,ghr-miR7492b,ghr-miR7492c	-	-	-	-	-	-	-	-	-	-	-	-	-	-	-	-	-	-	-	-	-	-	-	-	-	-	-	-	-	-	-	-	12	2	4	0.667333	-3.31999	DOWN	0.000252289	0.00027609	12	0	4	0.001	-5.09384	DOWN	8.2232e-05	9.27546e-05	-
ghr-miR7494	-	-	-	-	-	-	-	-	-	-	-	-	-	-	-	-	-	-	-	-	-	-	-	-	-	-	-	-	-	-	-	-	40	13	13.3333	4.33333	-2.35652	DOWN	2.08549e-08	2.62953e-08	40	0	13.3333	0.001	-6.83081	DOWN	9.67139e-13	1.32287e-12	-
ghr-miR7495a,ghr-miR7495b	-	-	-	-	-	-	-	-	-	-	-	-	-	-	-	-	-	-	-	-	-	-	-	-	-	-	-	-	-	-	-	-	702	268	234	89.3333	-2.12427	DOWN	1.24362e-107	2.67148e-107	702	254	234	84.6667	-1.97552	DOWN	1.8435e-89	3.91744e-89	-
ghr-miR7496a,ghr-miR7496b	29	11	9.66667	3.667	-1.42183	DOWN	0.00322725	0.000598434	-	-	-	-	-	-	-	-	-	-	-	-	-	-	-	-	-	-	-	-	-	-	-	-	-	-	-	-	-	-	-	-	-	-	-	-	-	-	-	-	-
ghr-miR7497	4	18	1.334	6	2.14664	UP	0.00217765	0.00041683	4	17	1.334	5.66667	2.31491	UP	0.00110151	0.000396234	-	-	-	-	-	-	-	-	-	-	-	-	-	-	-	-	-	-	-	-	-	-	-	-	-	-	-	-	-	-	-	-	0
ghr-miR7499	-	-	3	-	-	-	-	-	-	-	-	-	-	-	-	-	-	-	-	-	-	-	-	-	98	60	32.6667	20	-1.16122	DOWN	5.30923e-07	1.97697e-07	98	39	32.6667	13	-2.06434	DOWN	6.25049e-16	9.06321e-16	98	15	32.6667	5.00033	-3.2167	DOWN	7.70752e-23	1.20684e-22	-
ghr-miR7500	-	-	-	-	-	-	-	-	-	-	-	-	-	-	-	-	-	-	-	-	-	-	-	-	-	-	-	-	-	-	-	-	25	4	8.33333	1.334	-3.37889	DOWN	1.02759e-07	1.28173e-07	25	5	8.33333	1.667	-2.83081	DOWN	2.93524e-06	3.67677e-06	-
ghr-miR7501	-	-	-	-	-	-	-	-	-	-	-	-	-	-	-	-	-	-	-	-	-	-	-	-	-	-	-	-	-	-	-	-	-	-	-	-	-	-	-	-	14	0	4.66667	0.001	-5.31623	DOWN	1.94431e-05	2.26836e-05	-
ghr-miR7502	-	-	-	-	-	-	-	-	-	-	-	-	-	-	-	-	-	-	-	-	-	-	-	-	-	-	-	-	-	-	-	-	-	-	-	-	-	-	-	-	-	-	-	-	-	-	-	-	61
ghr-miR7503	-	-	-	-	-	-	-	-	-	-	-	-	-	-	-	-	-	-	-	-	-	-	-	-	-	-	-	-	-	-	-	-	-	-	-	-	-	-	-	-	-	-	-	-	-	-	-	-	-
ghr-miR7504a	-	-	-	-	-	-	-	-	-	-	-	-	-	-	-	-	-	-	-	-	-	-	-	-	164	109	54.6667	36.3333	-1.04277	DOWN	2.74003e-09	1.04646e-09	164	60	54.6667	20	-2.18569	DOWN	2.16204e-27	3.34396e-27	164	36	54.6667	12	-2.6965	DOWN	1.70345e-31	2.89587e-31	-
ghr-miR7504b	-	-	-	-	-	-	-	-	-	-	-	-	-	-	-	-	-	-	-	-	-	-	-	-	-	-	-	-	-	-	-	-	15	0	5	0.001	-5.64192	DOWN	3.3157e-06	3.82708e-06	15	1	5	0.334	-4.41577	DOWN	1.76755e-05	2.08255e-05	-
ghr-miR7505	-	-	-	-	-	-	-	-	-	-	-	-	-	-	-	-	-	-	-	-	-	-	-	-	-	-	-	-	-	-	-	-	1162	482	387.333	160.667	-2.00454	DOWN	2.50183e-164	6.17472e-164	1162	426	387.333	142	-1.95656	DOWN	5.36248e-145	1.30232e-144	-
ghr-miR7506	-	-	-	-	-	-	-	-	15	46	5	15.3333	1.84412	UP	3.48887e-06	1.67336e-06	-	-	-	-	-	-	-	-	-	-	-	-	-	-	-	-	-	-	-	-	-	-	-	-	-	-	-	-	-	-	-	-	-
ghr-miR7507	-	-	-	-	-	-	-	-	-	-	-	-	-	-	-	-	-	-	-	-	-	-	-	-	13	2	4.33367	0.667333	-3.15384	DOWN	0.000444612	0.000150507	-	-	-	-	-	-	-	-	13	0	4.33367	0.001	-5.20932	DOWN	3.98295e-05	4.55742e-05	44
ghr-miR7508	-	-	-	-	-	-	-	-	-	-	-	-	-	-	-	-	-	-	-	-	-	-	-	-	1831	1035	610.333	345	-1.2764	DOWN	9.28304e-121	9.21783e-121	1831	389	610.333	129.667	-2.96982	DOWN	0	0	1831	218	610.333	72.6667	-3.57911	DOWN	0	0	-
ghr-miR7509	-	-	-	-	-	-	-	-	-	-	-	-	-	-	-	-	-	-	-	-	-	-	-	-	37	21	12.3333	7.00033	-1.27054	DOWN	0.000939327	0.000310909	37	16	12.3333	5.33367	-1.94449	DOWN	1.77787e-06	2.10441e-06	37	8	12.3333	2.667	-2.71833	DOWN	2.55811e-08	3.23845e-08	-
ghr-miR7510a	-	-	-	-	-	-	-	-	-	-	-	-	-	-	-	-	-	-	-	-	-	-	-	-	41	25	13.6667	8.33333	-1.1671	DOWN	0.00112726	0.000369015	41	8	13.6667	2.667	-3.09258	DOWN	5.5635e-11	7.418e-11	41	2	13.6667	0.667333	-4.86643	DOWN	4.71451e-13	6.52357e-13	-
ghr-miR7510b	-	-	-	-	-	-	-	-	-	-	-	-	-	-	-	-	-	-	-	-	-	-	-	-	211	131	70.3333	43.6667	-1.14108	DOWN	3.97997e-13	1.64667e-13	211	64	70.3333	21.3333	-2.45613	DOWN	1.0343e-39	1.79073e-39	211	21	70.3333	7	-3.83766	DOWN	5.9025e-54	1.1329e-53	-
ghr-miR7511	-	-	-	-	-	-	-	-	-	-	-	-	-	-	-	-	-	-	-	-	-	-	-	-	25	10	8.33333	3.33367	-1.77533	DOWN	0.000498899	0.000166987	25	2	8.33333	0.667333	-4.37889	DOWN	6.65228e-09	8.57405e-09	25	0	8.33333	0.001	-6.15273	DOWN	1.10128e-08	1.40917e-08	-
ghr-miR7512	-	-	-	-	-	-	-	-	-	-	-	-	-	-	-	-	-	-	-	-	-	-	-	-	-	-	-	-	-	-	-	-	77	46	25.6667	15.3333	-1.47826	DOWN	1.34657e-08	1.7165e-08	77	49	25.6667	16.3333	-1.16095	DOWN	6.97831e-06	8.56102e-06	-
ghr-miR7513	-	-	-	-	-	-	-	-	68	25	22.6667	8.33333	-1.21616	DOWN	0.000126324	5.4818e-05	-	-	-	-	-	-	-	-	3569	1911	1189.67	637	-1.35459	DOWN	6.32515e-256	8.19224e-256	3569	997	1189.67	332.333	-2.57489	DOWN	0	0	3569	679	1189.67	226.333	-2.90291	DOWN	0	0	-
ghr-miR827a,ghr-miR827b,ghr-miR827c	-	-	3	-	-	-	-	-	-	-	-	-	-	-	-	-	-	-	-	-	-	-	-	-	12345	5594	4115	1864.67	-1.59538	DOWN	0	0	12345	3022	4115	1007.33	-2.76538	DOWN	0	0	12345	2335	4115	778.333	-2.91131	DOWN	0	0	-
novel_mir1	2026	1013	675.333	337.667	-1.02328	DOWN	1.79981e-80	1.33497e-80	2026	775	675.333	258.333	-1.15892	DOWN	2.57531e-90	4.40037e-90	-	-	-	-	-	-	-	-	371	142	123.667	47.3333	-1.83893	DOWN	5.81654e-43	3.76675e-43	371	34	123.667	11.334	-4.18284	DOWN	5.01137e-108	1.09683e-107	371	11	123.667	3.66733	-5.58472	DOWN	9.93506e-108	2.2307e-107	1813
novel_mir10	-	-	-	-	-	-	-	-	-	-	-	-	-	-	-	-	-	-	-	-	-	-	-	-	45	322	15.0003	107.333	2.38566	UP	4.03047e-38	2.4013e-38	45	553	15.0003	184.333	2.88425	UP	8.86509e-73	1.74297e-72	45	195	15.0003	65	1.6066	UP	1.58137e-14	2.29491e-14	-
novel_mir100	0	28	0.001	9.33367	5.78407	UP	4.16214e-08	1.29986e-08	-	-	-	-	-	-	-	-	-	-	-	-	-	-	-	-	431	283	143.667	94.3333	-1.06029	DOWN	1.47047e-22	7.18099e-23	431	170	143.667	56.6667	-2.07718	DOWN	5.57508e-65	1.07785e-64	431	62	143.667	20.667	-3.30623	DOWN	8.01257e-97	1.73363e-96	60
novel_mir102	-	-	-	-	-	-	-	-	24	0	8.00067	0.001	-5.35752	DOWN	9.83543e-07	4.97941e-07	24	0	8.00067	0.001	-5.44881	DOWN	6.58034e-07	5.19997e-07	-	-	-	-	-	-	-	-	-	-	-	-	-	-	-	-	-	-	-	-	-	-	-	-	-
novel_mir108	9	40	3.00067	13.3337	2.12872	UP	5.49848e-06	1.45009e-06	9	49	3.00067	16.3337	2.67223	UP	1.83969e-09	1.11236e-09	9	45	3.00067	15	2.45808	UP	6.38184e-08	5.24088e-08	187	113	62.3337	37.6667	-1.18012	DOWN	2.26468e-12	8.87673e-13	187	64	62.3337	21.3333	-2.28193	DOWN	1.36831e-32	2.26748e-32	-	-	-	-	-	-	-	-	-
novel_mir11	-	-	-	-	-	-	-	-	-	-	-	-	-	-	-	-	-	-	-	-	-	-	-	-	-	-	-	-	-	-	-	-	80	55	26.6667	18.3333	-1.2756	DOWN	2.28515e-07	2.76122e-07	80	36	26.6667	12	-1.66088	DOWN	1.85668e-09	2.42797e-09	-
novel_mir111	-	-	-	-	-	-	-	-	-	-	-	-	-	-	-	-	-	-	-	-	-	-	-	-	-	-	-	-	-	-	-	-	-	-	-	-	-	-	-	-	-	-	-	-	-	-	-	-	-
novel_mir112	348	819	116	273	1.21149	UP	7.32469e-43	4.34633e-43	348	634	116	211.333	1.09284	UP	2.90926e-31	2.7426e-31	-	-	-	-	-	-	-	-	-	-	-	-	-	-	-	-	-	-	-	-	-	-	-	-	-	-	-	-	-	-	-	-	-
novel_mir113	-	-	-	-	-	-	-	-	-	-	-	-	-	-	-	-	-	-	-	-	-	-	-	-	-	-	-	-	-	-	-	-	1717	735	572.333	245	-1.95911	DOWN	9.02324e-235	2.49213e-234	1717	492	572.333	164	-2.31204	DOWN	7.91603e-263	2.47897e-262	-
novel_mir115	-	-	-	-	-	-	-	-	-	-	-	-	-	-	-	-	-	-	-	-	-	-	-	-	181	102	60.3333	34	-1.28082	DOWN	1.7967e-13	7.53835e-14	181	31	60.3333	10.3337	-3.28068	DOWN	2.08701e-45	3.72451e-45	181	11	60.3333	3.66733	-4.54929	DOWN	6.28769e-51	1.18767e-50	-
novel_mir118	-	-	-	-	-	-	-	-	-	-	-	-	-	-	-	-	-	-	-	-	-	-	-	-	-	-	-	-	-	-	-	-	-	-	-	-	-	-	-	-	118	12	39.3333	4.00067	-3.80656	DOWN	8.90644e-31	1.49277e-30	-
novel_mir119	-	-	-	-	-	-	-	-	-	-	-	-	-	-	-	-	37	11	12.3337	3.66733	-1.61387	DOWN	0.000378177	0.000232925	-	-	-	-	-	-	-	-	0	50	0.001	16.667	5.90882	UP	4.68427e-11	6.31832e-11	0	262	0.001	87.3337	8.52455	UP	4.81859e-46	8.55839e-46	-
novel_mir121	-	-	-	-	-	-	-	-	0	10	0.001	3.334	4.54937	UP	0.000839349	0.000305956	-	-	-	-	-	-	-	-	-	-	-	-	-	-	-	-	-	-	-	-	-	-	-	-	-	-	-	-	-	-	-	-	-
novel_mir122	-	-	-	-	-	-	-	-	-	-	-	-	-	-	-	-	-	-	-	-	-	-	-	-	943	495	314.333	165	-1.38323	DOWN	3.7993e-71	2.97837e-71	-	-	-	-	-	-	-	-	-	-	-	-	-	-	-	-	-
novel_mir124	-	-	-	-	-	-	-	-	10	0	3.334	0.001	-4.09448	DOWN	0.00265086	0.000929118	-	-	-	-	-	-	-	-	-	-	-	-	-	-	-	-	15	202	5.00067	67.3333	3.01629	UP	7.48106e-29	1.18877e-28	15	136	5.00067	45.3333	2.67169	UP	7.38441e-19	1.11234e-18	-
novel_mir125	-	-	-	-	-	-	-	-	-	-	-	-	-	-	-	-	-	-	-	-	-	-	-	-	0	11	0.001	3.66733	4.00603	UP	0.00248289	0.000795305	-	-	-	-	-	-	-	-	0	42	0.001	14.0007	5.88344	UP	4.94137e-10	6.60701e-10	-
novel_mir129	26	0	8.667	0.001	-5.72372	DOWN	9.98475e-08	3.03834e-08	26	0	8.667	0.001	-5.47299	DOWN	3.3701e-07	1.77181e-07	26	0	8.667	0.001	-5.56428	DOWN	2.20213e-07	1.77366e-07	-	-	-	-	-	-	-	-	-	-	-	-	-	-	-	-	-	-	-	-	-	-	-	-	10
novel_mir132	0	24	0.001	8.00033	5.56168	UP	3.9028e-07	1.12968e-07	-	-	-	-	-	-	-	-	0	20	0.001	6.667	5.45808	UP	1.93739e-06	1.44896e-06	-	-	-	-	-	-	-	-	-	-	-	-	-	-	-	-	-	-	-	-	-	-	-	-	-
novel_mir139	20	0	6.66733	0.001	-5.34521	DOWN	3.17908e-06	8.77397e-07	20	0	6.66733	0.001	-5.09448	DOWN	8.70028e-06	4.10094e-06	20	0	6.66733	0.001	-5.18577	DOWN	6.11505e-06	4.41571e-06	-	-	-	-	-	-	-	-	-	-	-	-	-	-	-	-	-	-	-	-	-	-	-	-	0
novel_mir143	-	-	-	-	-	-	-	-	-	-	-	-	-	-	-	-	-	-	-	-	-	-	-	-	-	-	-	-	-	-	-	-	27	0	9.00033	0.001	-6.48992	DOWN	5.79519e-10	7.55329e-10	27	0	9.00033	0.001	-6.26376	DOWN	3.02055e-09	3.90701e-09	-
novel_mir144	-	-	-	-	-	-	-	-	-	-	-	-	-	-	-	-	-	-	-	-	-	-	-	-	-	-	-	-	-	-	-	-	-	-	-	-	-	-	-	-	-	-	-	-	-	-	-	-	-
novel_mir149	-	-	-	-	-	-	-	-	-	-	-	-	-	-	-	-	-	-	-	-	-	-	-	-	-	-	-	-	-	-	-	-	-	-	-	-	-	-	-	-	-	-	-	-	-	-	-	-	-
novel_mir158	-	-	-	-	-	-	-	-	-	-	-	-	-	-	-	-	-	-	-	-	-	-	-	-	204	127	68	42.3333	-1.13714	DOWN	1.1184e-12	4.5022e-13	204	78	68	26	-2.12205	DOWN	1.67426e-32	2.73541e-32	204	0	68	0.001	-9.1813	DOWN	4.34533e-47	7.83477e-47	-
novel_mir160	-	-	-	-	-	-	-	-	-	-	-	-	-	-	-	-	-	-	-	-	-	-	-	-	10	0	3.334	0.001	-4.77533	DOWN	0.000429125	0.000146935	10	0	3.334	0.001	-5.05696	DOWN	0.000165692	0.00018305	10	0	3.334	0.001	-4.83081	DOWN	0.000359629	0.000396258	-
novel_mir161	-	-	-	-	-	-	-	-	14	46	4.66733	15.3333	1.94365	UP	1.53581e-06	7.49771e-07	14	42	4.66733	14	1.72112	UP	3.23362e-05	2.22018e-05	-	-	-	-	-	-	-	-	-	-	-	-	-	-	-	-	-	-	-	-	-	-	-	-	67
novel_mir162	-	-	-	-	-	-	-	-	-	-	-	-	-	-	-	-	59	124	19.6667	41.3333	1.20771	UP	4.30752e-08	3.60816e-08	-	-	-	-	-	-	-	-	-	-	-	-	-	-	-	-	-	-	-	-	-	-	-	-	-
novel_mir167	13	42	4.334	14	1.66859	UP	7.70463e-05	1.79285e-05	-	-	-	-	-	-	-	-	-	-	-	-	-	-	-	-	134	452	44.6667	150.667	1.30069	UP	7.99994e-24	3.97187e-24	134	940	44.6667	313.333	2.0754	UP	1.76493e-84	3.72241e-84	134	574	44.6667	191.333	1.58994	UP	4.29815e-39	7.52175e-39	-
novel_mir168	-	-	-	-	-	-	-	-	-	-	-	-	-	-	-	-	-	-	-	-	-	-	-	-	28768	18169	9589.33	6056.33	-1.11639	DOWN	0	0	28768	10795	9589.33	3598.33	-2.14913	DOWN	0	0	28768	4092	9589.33	1364	-3.32246	DOWN	0	0	231
novel_mir17	-	-	-	-	-	-	-	-	-	-	-	-	-	-	-	-	-	-	-	-	-	-	-	-	-	-	-	-	-	-	-	-	-	-	-	-	-	-	-	-	-	-	-	-	-	-	-	-	-
novel_mir172	-	-	-	-	-	-	-	-	-	-	-	-	-	-	-	-	-	-	-	-	-	-	-	-	-	-	-	-	-	-	-	-	-	-	-	-	-	-	-	-	-	-	-	-	-	-	-	-	-
novel_mir176	17	0	5.66733	0.001	-5.11075	DOWN	1.89278e-05	4.77932e-06	17	0	5.66733	0.001	-4.86002	DOWN	4.62934e-05	2.07476e-05	17	0	5.66733	0.001	-4.95131	DOWN	3.38361e-05	2.28569e-05	-	-	-	-	-	-	-	-	-	-	-	-	-	-	-	-	-	-	-	-	-	-	-	-	10
novel_mir177	-	-	-	-	-	-	-	-	-	-	-	-	-	-	-	-	-	-	-	-	-	-	-	-	-	-	-	-	-	-	-	-	-	-	-	-	-	-	-	-	-	-	-	-	-	-	-	-	-
novel_mir183	-	-	-	-	-	-	-	-	-	-	-	-	-	-	-	-	107	32	35.6667	10.667	-1.60531	DOWN	1.72017e-09	1.53286e-09	-	-	-	-	-	-	-	-	-	-	-	-	-	-	-	-	-	-	-	-	-	-	-	-	-
novel_mir187	49779	151094	16593	50364.7	1.57855	UP	0	0	49779	103661	16593	34553.7	1.28571	UP	0	0	-	-	-	-	-	-	-	-	-	-	-	-	-	-	-	-	-	-	-	-	-	-	-	-	-	-	-	-	-	-	-	-	86673
novel_mir188	-	-	-	-	-	-	-	-	-	-	-	-	-	-	-	-	-	-	-	-	-	-	-	-	12	0	4.00067	0.001	-5.03837	DOWN	0.000100768	3.61664e-05	12	0	4.00067	0.001	-5.31999	DOWN	3.36908e-05	3.7943e-05	12	0	4.00067	0.001	-5.09384	DOWN	8.2232e-05	9.27546e-05	-
novel_mir191	-	-	-	-	-	-	-	-	0	10	0.001	3.334	4.54937	UP	0.000839349	0.000305956	-	-	-	-	-	-	-	-	-	-	-	-	-	-	-	-	-	-	-	-	-	-	-	-	-	-	-	-	-	-	-	-	-
novel_mir197	50	18	16.6667	6.00033	-1.49721	DOWN	5.83291e-05	1.38445e-05	50	0	16.6667	0.001	-6.41641	DOWN	1.88034e-12	1.19549e-12	50	0	16.6667	0.001	-6.5077	DOWN	9.596e-13	9.80247e-13	-	-	-	-	-	-	-	-	-	-	-	-	-	-	-	-	-	-	-	-	-	-	-	-	-
novel_mir198	0	11	0.001	3.66733	4.43615	UP	0.000869165	0.000180963	-	-	-	-	-	-	-	-	-	-	-	-	-	-	-	-	-	-	-	-	-	-	-	-	-	-	-	-	-	-	-	-	-	-	-	-	-	-	-	-	-
novel_mir199	-	-	-	-	-	-	-	-	0	10	0.001	3.334	4.54937	UP	0.000839349	0.000305956	-	-	-	-	-	-	-	-	-	-	-	-	-	-	-	-	-	-	-	-	-	-	-	-	-	-	-	-	-	-	-	-	0
novel_mir2	-	-	-	-	-	-	-	-	-	-	-	-	-	-	-	-	-	-	-	-	-	-	-	-	172	97	57.3333	32.3333	-1.27975	DOWN	7.33504e-13	2.99323e-13	172	20	57.3333	6.667	-3.83937	DOWN	1.44999e-48	2.62811e-48	172	12	57.3333	4.00067	-4.35018	DOWN	1.54906e-47	2.83597e-47	-
novel_mir200	-	-	-	-	-	-	-	-	36	0	12.0007	0.001	-5.94248	DOWN	1.87165e-09	1.11236e-09	-	-	-	-	-	-	-	-	-	-	-	-	-	-	-	-	-	-	-	-	-	-	-	-	-	-	-	-	-	-	-	-	0
novel_mir208	-	-	-	-	-	-	-	-	-	-	-	-	-	-	-	-	-	-	-	-	-	-	-	-	1329	777	443	259	-1.22776	DOWN	4.56755e-83	3.77955e-83	1329	446	443	148.667	-2.31026	DOWN	8.64784e-224	2.33291e-223	1329	359	443	119.667	-2.39716	DOWN	1.04783e-212	2.83391e-212	20
novel_mir209	-	-	-	-	-	-	-	-	0	12	0.001	4.00067	4.81241	UP	0.000217901	9.16481e-05	-	-	-	-	-	-	-	-	-	-	-	-	-	-	-	-	-	-	-	-	-	-	-	-	-	-	-	-	-	-	-	-	-
novel_mir211	-	-	-	-	-	-	-	-	-	-	-	-	-	-	-	-	-	-	-	-	-	-	-	-	-	-	-	-	-	-	-	-	-	-	-	-	-	-	-	-	-	-	-	-	-	-	-	-	0
novel_mir212	-	-	-	-	-	-	-	-	-	-	-	-	-	-	-	-	-	-	-	-	-	-	-	-	-	-	-	-	-	-	-	-	6364	3297	2121.33	1099	-1.68381	DOWN	0	0	6364	2033	2121.33	677.667	-2.1552	DOWN	0	0	-
novel_mir213	237	617	79	205.667	1.3571	UP	1.07597e-38	5.80417e-39	-	-	-	-	-	-	-	-	237	490	79	163.333	1.18405	UP	8.10787e-27	1.21277e-26	-	-	-	-	-	-	-	-	2119	619	706.333	206.333	-2.5104	DOWN	0	0	2119	122	706.333	40.6667	-4.62731	DOWN	0	0	1241
novel_mir214	-	-	-	-	-	-	-	-	-	-	-	-	-	-	-	-	0	10	0.001	3.334	4.45808	UP	0.00107846	0.000636175	-	-	-	-	-	-	-	-	-	-	-	-	-	-	-	-	1121	771	373.667	257	-1.04886	DOWN	3.03107e-56	6.01163e-56	-
novel_mir215	-	-	-	-	-	-	-	-	331	708	110.333	236	1.32436	UP	1.9564e-46	2.13942e-46	-	-	-	-	-	-	-	-	-	-	-	-	-	-	-	-	-	-	-	-	-	-	-	-	-	-	-	-	-	-	-	-	-
novel_mir216	-	-	-	-	-	-	-	-	-	-	-	-	-	-	-	-	-	-	-	-	-	-	-	-	17226	55602	5742	18534	1.23715	UP	0	0	17226	80293	5742	26764.3	1.48565	UP	0	0	17226	65142	5742	21714	1.41012	UP	0	0	-
novel_mir217	-	-	-	-	-	-	-	-	-	-	-	-	-	-	-	-	-	-	-	-	-	-	-	-	-	-	-	-	-	-	-	-	22942	6920	7647.33	2306.67	-2.46418	DOWN	0	0	22942	2841	7647.33	947	-3.5224	DOWN	0	0	-
novel_mir218	-	-	-	-	-	-	-	-	-	-	-	-	-	-	-	-	-	-	-	-	-	-	-	-	-	-	-	-	-	-	-	-	29245	11914	9748.33	3971.33	-2.03056	DOWN	0	0	29245	7280	9748.33	2426.67	-2.51506	DOWN	0	0	-
novel_mir219	190	444	63.3333	148	1.20128	UP	1.05943e-23	4.49031e-24	190	354	63.3333	118	1.1252	UP	5.76956e-19	4.38146e-19	-	-	-	-	-	-	-	-	2175	6311	725	2103.67	1.08345	UP	1.18039e-232	1.46512e-232	2175	9449	725	3149.67	1.38411	UP	0	0	2175	15388	725	5129.33	2.31384	UP	0	0	-
novel_mir220	-	-	-	-	-	-	-	-	0	10	0.001	3.334	4.54937	UP	0.000839349	0.000305956	-	-	-	-	-	-	-	-	-	-	-	-	-	-	-	-	-	-	-	-	-	-	-	-	-	-	-	-	-	-	-	-	0
novel_mir222	-	-	-	-	-	-	-	-	-	-	-	-	-	-	-	-	-	-	-	-	-	-	-	-	-	-	-	-	-	-	-	-	-	-	-	-	-	-	-	-	282	97	94	32.3333	-2.04852	DOWN	1.0265e-38	1.77035e-38	-
novel_mir223	0	14	0.001	4.66733	4.78407	UP	0.000136689	3.0607e-05	0	55	0.001	18.3337	7.00881	UP	3.30407e-15	2.25823e-15	0	37	0.001	12.3337	6.34561	UP	1.09038e-10	1.06203e-10	2686	13758	895.333	4586	1.90334	UP	0	0	2686	21217	895.333	7072.33	2.24666	UP	0	0	2686	16526	895.333	5508.67	2.11233	UP	0	0	-
novel_mir224	-	-	-	-	-	-	-	-	-	-	-	-	-	-	-	-	-	-	-	-	-	-	-	-	17454	52742	5818	17580.7	1.14199	UP	0	0	17454	74058	5818	24686	1.35007	UP	0	0	17454	78277	5818	26092.3	1.65615	UP	0	0	-
novel_mir226	-	-	-	-	-	-	-	-	-	-	-	-	-	-	-	-	-	-	-	-	-	-	-	-	947	364	315.667	121.333	-1.83283	DOWN	2.2822e-106	2.12454e-106	947	52	315.667	17.3333	-4.92181	DOWN	5.3919e-292	1.64595e-291	947	73	315.667	24.3333	-4.20627	DOWN	7.54555e-249	2.19005e-248	-
novel_mir227	-	-	-	-	-	-	-	-	119	414	39.6667	138	2.02612	UP	1.09337e-49	1.24547e-49	119	255	39.6667	85	1.23569	UP	1.25648e-15	1.42227e-15	1631	39750	543.667	13250	4.15372	UP	0	0	1631	61720	543.667	20573.3	4.50688	UP	0	0	1631	41107	543.667	13702.3	4.14668	UP	0	0	-
novel_mir228	74	368	24.6667	122.667	2.29082	UP	3.60347e-47	2.25077e-47	74	372	24.6667	124	2.55715	UP	8.14058e-59	1.05978e-58	74	454	24.6667	151.333	2.75325	UP	1.16153e-74	2.5604e-74	-	-	-	-	-	-	-	-	-	-	-	-	-	-	-	-	-	-	-	-	-	-	-	-	-
novel_mir229	-	-	-	-	-	-	-	-	-	-	-	-	-	-	-	-	-	-	-	-	-	-	-	-	175	0	58.3333	0.001	-8.90461	DOWN	3.9955e-41	2.47964e-41	175	0	58.3333	0.001	-9.18624	DOWN	1.71084e-44	3.00692e-44	175	9	58.3333	3.00067	-4.79016	DOWN	3.03457e-50	5.6424e-50	-
novel_mir23	-	-	-	-	-	-	-	-	0	11	0.001	3.66733	4.68688	UP	0.000426083	0.000176494	-	-	-	-	-	-	-	-	-	-	-	-	-	-	-	-	-	-	-	-	-	-	-	-	-	-	-	-	-	-	-	-	-
novel_mir230	-	-	-	-	-	-	-	-	16058	28631	5352.67	9543.67	1.06173	UP	0	0	-	-	-	-	-	-	-	-	-	-	-	-	-	-	-	-	-	-	-	-	-	-	-	-	-	-	-	-	-	-	-	-	-
novel_mir231	-	-	-	-	-	-	-	-	-	-	-	-	-	-	-	-	-	-	-	-	-	-	-	-	109	311	36.3333	103.667	1.05918	UP	1.35985e-12	5.40121e-13	109	654	36.3333	218	1.84993	UP	3.12361e-51	5.75141e-51	109	384	36.3333	128	1.3079	UP	2.44289e-20	3.72698e-20	-
novel_mir232	-	-	-	-	-	-	-	-	-	-	-	-	-	-	-	-	-	-	-	-	-	-	-	-	-	-	-	-	-	-	-	-	5851	22123	1950.33	7374.33	1.18376	UP	0	0	5851	41940	1950.33	13980	2.33269	UP	0	0	-
novel_mir27	-	-	-	-	-	-	-	-	-	-	-	-	-	-	-	-	-	-	-	-	-	-	-	-	-	-	-	-	-	-	-	-	-	-	-	-	-	-	-	-	4934	25229	1644.67	8409.67	1.84538	UP	0	0	-
novel_mir28	-	-	-	-	-	-	-	-	-	-	-	-	-	-	-	-	-	-	-	-	-	-	-	-	-	-	-	-	-	-	-	-	-	-	-	-	-	-	-	-	-	-	-	-	-	-	-	-	102
novel_mir29	-	-	-	-	-	-	-	-	-	-	-	-	-	-	-	-	-	-	-	-	-	-	-	-	-	-	-	-	-	-	-	-	-	-	-	-	-	-	-	-	-	-	-	-	-	-	-	-	-
novel_mir3	-	-	-	-	-	-	-	-	-	-	-	-	-	-	-	-	-	-	-	-	-	-	-	-	1511	998	503.667	332.667	-1.05179	DOWN	6.79767e-74	5.47291e-74	1511	724	503.667	241.333	-1.79647	DOWN	3.03428e-184	7.8217e-184	1511	255	503.667	85	-3.07581	DOWN	0	0	-
novel_mir33	-	-	-	-	-	-	-	-	-	-	-	-	-	-	-	-	-	-	-	-	-	-	-	-	-	-	-	-	-	-	-	-	-	-	-	-	-	-	-	-	-	-	-	-	-	-	-	-	-
novel_mir36	-	-	-	-	-	-	-	-	-	-	-	-	-	-	-	-	-	-	-	-	-	-	-	-	-	-	-	-	-	-	-	-	-	-	-	-	-	-	-	-	-	-	-	-	-	-	-	-	-
novel_mir37	-	-	-	-	-	-	-	-	-	-	-	-	-	-	-	-	-	-	-	-	-	-	-	-	1428	752	476	250.667	-1.37859	DOWN	2.97086e-106	2.68181e-106	1428	341	476	113.667	-2.80118	DOWN	1.77441e-297	5.71756e-297	1428	246	476	82	-3.04614	DOWN	7.11299e-294	2.35124e-293	-
novel_mir40	-	-	-	-	-	-	-	-	2198	901	732.667	300.333	-1.05915	DOWN	7.52669e-85	1.14317e-84	-	-	-	-	-	-	-	-	912	203	304	67.6667	-2.62096	DOWN	2.1404e-158	2.45235e-158	912	72	304	24	-4.398	DOWN	2.10265e-269	6.25404e-269	912	41	304	13.6667	-4.98422	DOWN	6.86538e-257	2.09482e-256	-
novel_mir43	-	-	-	-	-	-	-	-	-	-	-	-	-	-	-	-	-	-	-	-	-	-	-	-	85	14	28.3333	4.66733	-3.05544	DOWN	8.74699e-19	4.07135e-19	85	0	28.3333	0.001	-8.14442	DOWN	3.88406e-25	5.9283e-25	85	0	28.3333	0.001	-7.91827	DOWN	1.75233e-23	2.78036e-23	-
novel_mir44	-	-	-	-	-	-	-	-	-	-	-	-	-	-	-	-	-	-	-	-	-	-	-	-	14271	7385	4757	2461.67	-1.40382	DOWN	0	0	14271	2445	4757	815	-3.28021	DOWN	0	0	14271	755	4757	251.667	-4.74934	DOWN	0	0	-
novel_mir45	317	670	105.667	223.333	1.05639	UP	1.02508e-28	4.50564e-29	317	548	105.667	182.667	1.01714	UP	2.069e-24	1.71405e-24	317	581	105.667	193.667	1.01021	UP	1.00989e-24	1.36439e-24	1410	7799	470	2599.67	2.01419	UP	0	0	1410	12172	470	4057.33	2.37477	UP	0	0	1410	6835	470	2278.33	1.76837	UP	0	0	-
novel_mir46	-	-	-	-	-	-	-	-	192	989	64	329.667	2.59231	UP	1.48909e-155	3.13152e-155	192	852	64	284	2.2859	UP	1.35546e-112	4.05496e-112	7856	37964	2618.67	12654.7	1.81936	UP	0	0	7856	70201	2618.67	23400.3	2.42459	UP	0	0	7856	82028	2618.67	27342.7	2.87537	UP	0	0	-
novel_mir52	0	62	0.001	20.667	6.93091	UP	1.09378e-15	4.05641e-16	0	16	0.001	5.334	5.22745	UP	1.59127e-05	7.37347e-06	-	-	-	-	-	-	-	-	4566	2106	1522	702	-1.56983	DOWN	0	0	4566	1211	1522	403.667	-2.64976	DOWN	0	0	4566	378	1522	126	-4.10335	DOWN	0	0	-
novel_mir53	709	1737	236.333	579	1.26946	UP	1.53842e-95	1.3041e-95	709	1250	236.333	416.667	1.04552	UP	6.30829e-56	7.49829e-56	-	-	-	-	-	-	-	-	-	-	-	-	-	-	-	-	-	-	-	-	-	-	-	-	-	-	-	-	-	-	-	-	1796
novel_mir54	0	10	0.001	3.334	4.29864	UP	0.0016294	0.000317002	-	-	-	-	-	-	-	-	0	13	0.001	4.334	4.8366	UP	0.00015234	9.66719e-05	62	23	20.6667	7.667	-1.88404	DOWN	1.1324e-08	4.27005e-09	62	12	20.6667	4.00067	-3.10427	DOWN	6.75289e-16	9.6708e-16	62	0	20.6667	0.001	-7.46307	DOWN	3.37199e-18	5.01584e-18	20
novel_mir56	-	-	-	-	-	-	-	-	-	-	-	-	-	-	-	-	201	42	67	14.0007	-2.12258	DOWN	1.90048e-23	2.48738e-23	-	-	-	-	-	-	-	-	-	-	-	-	-	-	-	-	-	-	-	-	-	-	-	-	-
novel_mir59	1841	4897	613.667	1632.33	1.38812	UP	3.99643e-305	5.92851e-305	1841	3153	613.667	1051	1.00368	UP	1.51503e-129	2.9585e-129	-	-	-	-	-	-	-	-	-	-	-	-	-	-	-	-	-	-	-	-	-	-	-	-	37009	15840	12336.3	5280	-1.73318	DOWN	0	0	-
novel_mir6	-	-	-	-	-	-	-	-	-	-	-	-	-	-	-	-	-	-	-	-	-	-	-	-	-	-	-	-	-	-	-	-	0	29	0.001	9.667	5.12295	UP	6.39068e-07	7.64247e-07	0	22	0.001	7.33367	4.95055	UP	8.45979e-06	1.02726e-05	-
novel_mir61	-	-	-	-	-	-	-	-	-	-	-	-	-	-	-	-	-	-	-	-	-	-	-	-	-	-	-	-	-	-	-	-	-	-	-	-	-	-	-	-	-	-	-	-	-	-	-	-	36
novel_mir62	-	-	-	-	-	-	-	-	-	-	-	-	-	-	-	-	-	-	-	-	-	-	-	-	84	290	28	96.6667	1.33419	UP	2.02835e-16	9.15502e-17	84	421	28	140.333	1.59033	UP	1.73624e-27	2.72167e-27	84	278	28	92.6667	1.21775	UP	1.03872e-13	1.48925e-13	-
novel_mir63	-	-	-	-	-	-	-	-	-	-	-	-	-	-	-	-	-	-	-	-	-	-	-	-	-	-	-	-	-	-	-	-	-	-	-	-	-	-	-	-	-	-	-	-	-	-	-	-	25
novel_mir65	-	-	-	-	-	-	-	-	-	-	-	-	-	-	-	-	-	-	-	-	-	-	-	-	279	794	93	264.667	1.05547	UP	1.39987e-29	7.31598e-30	279	1338	93	446	1.52671	UP	7.64133e-79	1.58285e-78	279	1596	93	532	2.00725	UP	9.73254e-145	2.31634e-144	-
novel_mir66	-	-	-	-	-	-	-	-	-	-	-	-	-	-	-	-	-	-	-	-	-	-	-	-	10952	6951	3650.67	2317	-1.1093	DOWN	0	0	10952	5131	3650.67	1710.33	-1.82891	DOWN	0	0	10952	3265	3650.67	1088.33	-2.25492	DOWN	0	0	-
novel_mir67	-	-	-	-	-	-	-	-	-	-	-	-	-	-	-	-	-	-	-	-	-	-	-	-	-	-	-	-	-	-	-	-	-	-	-	-	-	-	-	-	-	-	-	-	-	-	-	-	-
novel_mir68	-	-	-	-	-	-	-	-	49609	15574	16536.3	5191.33	-1.44402	DOWN	0	0	-	-	-	-	-	-	-	-	1007	0	335.667	0.001	-11.4293	DOWN	4.78127e-157	5.27521e-157	1007	0	335.667	0.001	-11.7109	DOWN	4.91319e-168	1.23898e-167	1007	0	335.667	0.001	-11.4847	DOWN	4.712e-159	1.16818e-158	-
novel_mir7	-	-	-	-	-	-	-	-	-	-	-	-	-	-	-	-	-	-	-	-	-	-	-	-	114	33	38	11.0003	-2.2419	DOWN	4.76475e-18	2.18367e-18	114	15	38	5.00067	-3.66103	DOWN	9.40863e-32	1.51584e-31	114	0	38	0.001	-8.34177	DOWN	1.02876e-29	1.65436e-29	-
novel_mir70	-	-	-	-	-	-	-	-	-	-	-	-	-	-	-	-	364	121	121.333	40.3333	-1.45278	DOWN	5.59481e-25	8.08009e-25	-	-	-	-	-	-	-	-	-	-	-	-	-	-	-	-	-	-	-	-	-	-	-	-	-
novel_mir71	-	-	-	-	-	-	-	-	12	0	4.00067	0.001	-4.35752	DOWN	0.000814504	0.000305956	-	-	-	-	-	-	-	-	-	-	-	-	-	-	-	-	-	-	-	-	-	-	-	-	-	-	-	-	-	-	-	-	10
novel_mir77	9	0	3.00067	0.001	-4.19321	DOWN	0.0027587	0.00051967	-	-	-	-	-	-	-	-	-	-	-	-	-	-	-	-	-	-	-	-	-	-	-	-	-	-	-	-	-	-	-	-	-	-	-	-	-	-	-	-	0
novel_mir79	-	-	-	-	-	-	-	-	-	-	-	-	-	-	-	-	-	-	-	-	-	-	-	-	11	0	3.66733	0.001	-4.91283	DOWN	0.000207052	7.25638e-05	11	0	3.66733	0.001	-5.19446	DOWN	7.43287e-05	8.29051e-05	11	0	3.66733	0.001	-4.96831	DOWN	0.0001712	0.0001904	-
novel_mir81	-	-	-	-	-	-	-	-	-	-	-	-	-	-	-	-	-	-	-	-	-	-	-	-	15	0	5.00067	0.001	-5.36029	DOWN	1.21676e-05	4.47485e-06	15	0	5.00067	0.001	-5.64192	DOWN	3.3157e-06	3.82708e-06	15	0	5.00067	0.001	-5.41577	DOWN	9.56138e-06	1.1493e-05	-
novel_mir83	-	-	-	-	-	-	-	-	-	-	-	-	-	-	-	-	-	-	-	-	-	-	-	-	-	-	-	-	-	-	-	-	-	-	-	-	-	-	-	-	-	-	-	-	-	-	-	-	0
novel_mir84	-	-	-	-	-	-	-	-	16	36	5.334	12.0003	1.39737	UP	0.000777938	0.000303826	-	-	-	-	-	-	-	-	-	-	-	-	-	-	-	-	-	-	-	-	-	-	-	-	-	-	-	-	-	-	-	-	-
novel_mir86	8	0	2.66733	0.001	-4.02328	DOWN	0.00529077	0.000937145	-	-	-	-	-	-	-	-	-	-	-	-	-	-	-	-	-	-	-	-	-	-	-	-	992	398	330.667	132.667	-2.0526	DOWN	6.75579e-145	1.59933e-144	992	158	330.667	52.6667	-3.15929	DOWN	1.01141e-211	2.67463e-211	16
novel_mir88	-	-	-	-	-	-	-	-	-	-	-	-	-	-	-	-	-	-	-	-	-	-	-	-	116	0	38.6667	0.001	-8.31138	DOWN	1.15386e-29	6.13795e-30	116	33	38.6667	11.0003	-2.54862	DOWN	1.77702e-23	2.67707e-23	116	0	38.6667	0.001	-8.36686	DOWN	3.9531e-30	6.44409e-30	1117
novel_mir94	-	-	-	-	-	-	-	-	-	-	-	-	-	-	-	-	-	-	-	-	-	-	-	-	-	-	-	-	-	-	-	-	-	-	-	-	-	-	-	-	-	-	-	-	-	-	-	-	-
novel_mir97	-	-	-	-	-	-	-	-	-	-	-	-	-	-	-	-	-	-	-	-	-	-	-	-	0	141	0.001	47	7.68615	UP	4.59169e-28	2.35833e-28	0	188	0.001	62.6667	7.81956	UP	7.61512e-34	1.28022e-33	0	19	0.001	6.334	4.73905	UP	3.96454e-05	4.58039e-05	-
novel_mir98	-	-	-	-	-	-	-	-	-	-	-	-	-	-	-	-	-	-	-	-	-	-	-	-	27138	15127	9046	5042.33	-1.29659	DOWN	0	0	27138	7591	9046	2530.33	-2.57298	DOWN	0	0	27138	6155	9046	2051.67	-2.64936	DOWN	0	0	-
[truncated: 23 more columns]
